# Supplementary material for: High-Throughput Quantification of Bacterial-Cell Interactions Using Virtual Colony Counts
Source: Front Cell Infect Microbiol. 2018 Feb 15;8:43. doi: 10.3389/fcimb.2018.00043 (PMC5818393; doi:10.3389/fcimb.2018.00043)
Supplement: Supplementary file 2 [file DataSheet2.ZIP]

Archive with 4 entries (4 files):
- example_calibration_curves.xlsx
- example_invasion.txt
- VCC_calibration.R
- VCC_invasion.R
