# Supplementary material for: High-Throughput Quantification of Bacterial-Cell Interactions Using Virtual Colony Counts
Source: Front Cell Infect Microbiol. 2018 Feb 15;8:43. doi: 10.3389/fcimb.2018.00043 (PMC5818393; doi:10.3389/fcimb.2018.00043)
Supplement: Supplementary file 2 [file DataSheet2.ZIP › example_calibration_curves.xlsx]

## Sheet: Sheet1
Programm: Tecan i-control				Tecan i-control , 1.10.4.0
Gerät: infinite M1000				Seriennummer: 911004020
Firmware: V_1.29_01/2009_S3F (Aug 3 2009/15.37.14)				MAI, V_1.29_01/2009_S3F (Aug 3 2009/15.37.14)
Datum:	20.08.2015
Zeit:	11:16:51
System				WR-11082
Anwender				RKID1\walters
Platte				Greiner 96 Flat Bottom Transparent Polystyrol [GRE96ft.pdfx]
Platten-ID (Stapler)
Warten (Platte)				Ein	Zieltemperatur: 37 °C
Schütteln (Orbital) Dauer:				5	s
Schütteln (Orbital) Amplitude:				2.5	mm
Liste der Aktionen in diesem Mess-Script:
Kinetik
Absorption
Inkubationszeit				00:05:00 (hh:mm:ss) beinhaltet 1 Schüttel- und 0 Wartezeit.
				Schütteln 295 s. Amplitude: 2,5 mm, Modus: Orbital
				Verbleibende Wartezeit
Label: Label2
Kinetik - Messung
Kinetik - Dauer				20:00:00
Intervallzeit				00:05:00
Modus				Absorption
Wellenlänge				600	nm
Anzahl der Blitze				25
Ruhezeit				0	ms
Startzeit:	20.08.2015 11:17:03
Warnung:	Die vorgegebene Kinetik-Intervall Zeit konnte nicht eingehalten werden (Zyklus):
	2, 3, 4, 5, 6, 7, 8, 9, 10, 11, 12, 13, 14, 15, 16, 17, 18, 19, 20, 21, 22, 23, 24, 25, 26, 27, 28, 29
	30, 31, 32, 33, 34, 35, 36, 37, 38, 39, 40, 41, 42, 43, 44, 45, 46, 47, 48, 49, 50, 51, 52, 53, 54, 55
	56, 57, 58, 59, 60, 61, 62, 63, 64, 65, 66, 67, 68, 69, 70, 71, 72, 73, 74, 75, 76, 77, 78, 79, 80, 81
	82, 83, 84, 85, 86, 87, 88, 89, 90, 91, 92, 93, 94, 95, 96, 97, 98, 99, 100, 101, 102, 103, 104, 105, 106
	107, 108, 109, 110, 111, 112, 113, 114, 115, 116, 117, 118, 119, 120, 121, 122, 123, 124, 125, 126, 127
	128, 129, 130, 131, 132, 133, 134, 135, 136, 137, 138, 139, 140, 141, 142, 143, 144, 145, 146, 147, 148
	149, 150, 151, 152, 153, 154, 155, 156, 157, 158, 159, 160, 161, 162, 163, 164, 165, 166, 167, 168, 169
	170, 171, 172, 173, 174, 175, 176, 177, 178, 179, 180, 181, 182, 183, 184, 185, 186, 187, 188, 189, 190
	191, 192, 193, 194, 195, 196, 197, 198, 199, 200, 201, 202, 203, 204, 205, 206, 207, 208, 209, 210, 211
	212, 213, 214, 215, 216, 217, 218, 219, 220, 221, 222, 223, 224, 225, 226, 227, 228, 229, 230, 231, 232
Zyklus Nr.	Zeit [s]	Temp. [°C]	A1	B1	C1	D1	E1	F1	G1	H1	A2	B2	C2	D2	E2	F2	G2	H2	A3	B3	C3	D3	E3	F3	G3	H3	A4	B4	C4	D4	E4	F4	G4	H4	A5	B5	C5	D5	E5	F5	G5	H5	A6	B6	C6	D6	E6	F6	G6
1	0	37.3	0.1534	0.1602	0.1622	0.1704	0.1747	0.1847	0.1819	0.1896	0.1491	0.1506	0.1517	0.1593	0.1559	0.1694	0.1718	0.1817	0.1597	0.1624	0.1634	0.1786	0.1646	0.1761	0.1792	0.1842	0.1576	0.1555	0.1603	0.1716	0.154	0.1604	0.162	0.1675	0.1571	0.1536	0.1556	0.1692	0.1542	0.1625	0.1653	0.1692	0.1559	0.1543	0.1544	0.1689	0.1522	0.1603	0.166
2	311.2	37.1	0.1549	0.1613	0.1641	0.1727	0.1809	0.1891	0.1895	0.1949	0.1525	0.152	0.1552	0.1617	0.1625	0.1702	0.1722	0.1849	0.1636	0.1629	0.165	0.1794	0.1674	0.1821	0.1806	0.1866	0.1598	0.1569	0.1616	0.1737	0.1575	0.1612	0.1635	0.1694	0.1582	0.1534	0.1569	0.171	0.1548	0.1638	0.1669	0.1715	0.157	0.1551	0.1561	0.1712	0.1537	0.1607	0.1666
3	622.4	36.8	0.1561	0.1616	0.1638	0.1703	0.1829	0.1931	0.192	0.1972	0.1507	0.1514	0.1555	0.1597	0.1642	0.1718	0.1728	0.1853	0.1658	0.1682	0.1676	0.1806	0.1683	0.1842	0.1817	0.1876	0.1608	0.1604	0.1624	0.1742	0.1594	0.1624	0.1652	0.1705	0.1596	0.1541	0.1574	0.1718	0.1561	0.164	0.1674	0.1727	0.1586	0.1566	0.157	0.1718	0.1543	0.1631	0.1674
4	933.6	37.5	0.1572	0.1634	0.167	0.1742	0.1851	0.1953	0.1957	0.2007	0.152	0.1528	0.1567	0.1609	0.167	0.1741	0.1756	0.1877	0.1686	0.1675	0.1683	0.1827	0.1697	0.1852	0.1838	0.1895	0.1627	0.16	0.1641	0.1761	0.1596	0.1638	0.1665	0.1701	0.1623	0.1557	0.159	0.1739	0.1578	0.166	0.1696	0.1737	0.1597	0.158	0.1579	0.1732	0.1558	0.1625	0.1688
5	1244.8	37.2	0.1626	0.1678	0.1708	0.1778	0.1895	0.2005	0.1985	0.2043	0.1528	0.1537	0.1569	0.1626	0.167	0.1751	0.1766	0.19	0.1708	0.1691	0.1711	0.1849	0.1699	0.1859	0.1848	0.1904	0.1654	0.1621	0.1651	0.1785	0.1613	0.1639	0.1691	0.1715	0.1615	0.157	0.1596	0.1752	0.1581	0.167	0.1703	0.1745	0.1605	0.159	0.1597	0.1749	0.1573	0.1636	0.1706
6	1556	36.7	0.1654	0.1705	0.1736	0.1804	0.1937	0.2055	0.2032	0.2095	0.1529	0.1543	0.157	0.1637	0.1675	0.1751	0.1762	0.1897	0.1707	0.1689	0.1713	0.1856	0.1713	0.1876	0.1866	0.1922	0.1655	0.1612	0.1654	0.1803	0.1616	0.1651	0.1689	0.1717	0.1609	0.1565	0.16	0.1759	0.159	0.1667	0.1715	0.1767	0.1613	0.1591	0.16	0.1765	0.1572	0.1653	0.1713
7	1867.3	37.1	0.1708	0.1754	0.1781	0.1842	0.1998	0.2101	0.2089	0.2148	0.153	0.1551	0.1571	0.1625	0.1687	0.1765	0.1778	0.1891	0.1697	0.1698	0.1723	0.1864	0.1736	0.1883	0.1873	0.1917	0.1646	0.1615	0.1675	0.1788	0.1619	0.1651	0.1687	0.1721	0.1618	0.1573	0.1604	0.1758	0.1591	0.1671	0.1735	0.1755	0.1618	0.1593	0.1607	0.1749	0.159	0.1641	0.1704
8	2178.5	37.3	0.1759	0.1811	0.1839	0.1893	0.2045	0.2162	0.2142	0.22	0.1546	0.1553	0.1577	0.1635	0.1685	0.1777	0.1785	0.1906	0.1715	0.1714	0.1731	0.1867	0.1729	0.1875	0.1879	0.192	0.1649	0.1621	0.1676	0.179	0.1619	0.1646	0.1691	0.1723	0.1641	0.1578	0.1605	0.1763	0.1587	0.1677	0.1722	0.1757	0.1615	0.1591	0.16	0.1754	0.1582	0.1645	0.1706
9	2489.7	37	0.1821	0.1876	0.1905	0.195	0.2116	0.2234	0.2202	0.2262	0.1549	0.1547	0.1591	0.1642	0.168	0.1773	0.179	0.1922	0.17	0.1714	0.1742	0.1873	0.1733	0.1883	0.1872	0.1921	0.1654	0.1627	0.1678	0.1797	0.1633	0.1658	0.1704	0.1733	0.1634	0.1584	0.162	0.1767	0.1597	0.1679	0.1726	0.1759	0.1622	0.16	0.161	0.1778	0.1599	0.1649	0.1715
10	2800.9	36.8	0.1892	0.1945	0.1982	0.2035	0.2204	0.2316	0.2285	0.2345	0.1565	0.1601	0.1591	0.1651	0.1693	0.1784	0.18	0.1933	0.1735	0.1719	0.1749	0.1884	0.1734	0.1893	0.188	0.1933	0.1658	0.1623	0.1672	0.1811	0.1622	0.1654	0.1709	0.1733	0.1621	0.1579	0.162	0.1768	0.1592	0.1665	0.1719	0.1762	0.1613	0.1595	0.1608	0.177	0.1595	0.1645	0.1714
11	3112.1	37.3	0.1951	0.2015	0.2043	0.207	0.2286	0.2397	0.236	0.2419	0.1551	0.1573	0.1587	0.1637	0.1699	0.1791	0.1799	0.1921	0.1699	0.1713	0.1728	0.187	0.1727	0.1883	0.1877	0.1924	0.1651	0.1624	0.1672	0.1798	0.1613	0.1655	0.1705	0.1733	0.1614	0.1589	0.1623	0.1777	0.1594	0.1668	0.1724	0.1754	0.162	0.1599	0.161	0.1761	0.159	0.1648	0.1714
12	3423.3	37.4	0.2052	0.2095	0.2151	0.2185	0.2378	0.2486	0.2444	0.2498	0.1587	0.157	0.1614	0.1663	0.1706	0.1797	0.1804	0.193	0.1725	0.1732	0.173	0.1877	0.1735	0.1887	0.1886	0.193	0.1653	0.1623	0.1674	0.1803	0.1622	0.1652	0.1702	0.1724	0.1636	0.1587	0.1615	0.1767	0.1589	0.1664	0.1718	0.1756	0.1623	0.1596	0.1607	0.1765	0.161	0.1651	0.1715
13	3734.6	37	0.2131	0.2188	0.2227	0.224	0.2465	0.2588	0.2537	0.2584	0.1569	0.1568	0.161	0.1655	0.1712	0.1818	0.181	0.192	0.1703	0.1717	0.174	0.1869	0.1725	0.1878	0.1878	0.1922	0.1661	0.1623	0.167	0.1806	0.1627	0.1658	0.169	0.1726	0.163	0.1589	0.162	0.1787	0.1595	0.1656	0.1719	0.1761	0.1627	0.1603	0.1609	0.1767	0.1592	0.1665	0.1714
14	4045.8	36.8	0.2233	0.2306	0.2337	0.2349	0.2579	0.2689	0.2633	0.2685	0.16	0.1607	0.162	0.1679	0.1712	0.1809	0.1812	0.1937	0.1703	0.1717	0.1729	0.1862	0.1739	0.1895	0.1876	0.1937	0.166	0.1625	0.1667	0.1814	0.1626	0.165	0.1695	0.1721	0.1631	0.1588	0.1612	0.177	0.1597	0.1655	0.1715	0.1753	0.1625	0.1604	0.1602	0.1757	0.1588	0.1641	0.1702
15	4357	37.4	0.2352	0.2425	0.2454	0.2462	0.2707	0.2816	0.2751	0.2804	0.1594	0.1616	0.1644	0.1701	0.1731	0.1831	0.1833	0.1948	0.1726	0.1714	0.1741	0.1864	0.1741	0.1892	0.188	0.1923	0.1663	0.1622	0.1678	0.1809	0.1633	0.1665	0.1701	0.1733	0.163	0.1589	0.1608	0.1765	0.161	0.165	0.173	0.1757	0.1618	0.1603	0.161	0.1762	0.1572	0.1648	0.171
16	4668.2	37.1	0.2485	0.2561	0.2594	0.2586	0.2845	0.2956	0.2879	0.2921	0.1617	0.161	0.1642	0.1697	0.1744	0.185	0.1847	0.1954	0.1716	0.172	0.1743	0.1869	0.1739	0.1896	0.1884	0.1928	0.1668	0.1629	0.1673	0.1802	0.1627	0.166	0.1706	0.1729	0.163	0.1598	0.1618	0.1781	0.1595	0.1637	0.1724	0.1757	0.1625	0.1602	0.1605	0.177	0.1574	0.1649	0.1711
17	4979.4	36.8	0.2628	0.2712	0.275	0.2732	0.2991	0.3106	0.302	0.3067	0.163	0.1643	0.1653	0.1715	0.1748	0.1856	0.1862	0.1973	0.1721	0.1729	0.1735	0.1872	0.1725	0.1881	0.188	0.1908	0.165	0.162	0.1678	0.1803	0.1616	0.1656	0.1702	0.1723	0.1642	0.1594	0.1634	0.1769	0.1585	0.1623	0.1715	0.1755	0.162	0.1606	0.1607	0.1771	0.1573	0.1647	0.1713
18	5290.6	37.4	0.2813	0.2892	0.2941	0.2899	0.3175	0.3287	0.3182	0.3223	0.1649	0.1655	0.1684	0.1739	0.1764	0.1869	0.1862	0.1973	0.1701	0.1711	0.175	0.1859	0.1726	0.1876	0.1874	0.1907	0.1644	0.1624	0.1692	0.1797	0.1615	0.1649	0.1703	0.1726	0.1631	0.1586	0.1621	0.1769	0.159	0.1627	0.1722	0.1755	0.1621	0.1607	0.1606	0.1764	0.1574	0.1653	0.1719
19	5601.8	37.4	0.303	0.3117	0.314	0.31	0.339	0.3489	0.3366	0.3397	0.1665	0.1675	0.1702	0.1754	0.1781	0.1884	0.1883	0.1978	0.1716	0.1745	0.1747	0.1868	0.1727	0.1874	0.1869	0.1902	0.1658	0.1622	0.1687	0.1804	0.1631	0.166	0.1702	0.1729	0.1626	0.1604	0.162	0.1782	0.1596	0.1623	0.1743	0.1755	0.1619	0.1609	0.1602	0.1762	0.1579	0.1647	0.171
20	5913	36.9	0.3248	0.3321	0.3405	0.3318	0.3618	0.3714	0.3583	0.3608	0.1679	0.1683	0.1718	0.1789	0.1809	0.1907	0.1906	0.2003	0.171	0.1722	0.1721	0.1871	0.1729	0.1885	0.1877	0.192	0.1648	0.1622	0.1675	0.1793	0.1622	0.1653	0.1694	0.1727	0.1623	0.1583	0.1612	0.177	0.1594	0.1616	0.1709	0.175	0.162	0.1602	0.1609	0.1763	0.1569	0.165	0.1707
21	6224.2	37.1	0.3475	0.3573	0.3614	0.354	0.3867	0.3951	0.3821	0.3823	0.1701	0.1727	0.175	0.1802	0.1842	0.195	0.1924	0.2022	0.1701	0.1718	0.1735	0.1879	0.1725	0.1876	0.1875	0.1906	0.1659	0.162	0.1672	0.1798	0.1671	0.1643	0.1693	0.1717	0.1626	0.1585	0.1622	0.1777	0.1596	0.1613	0.1696	0.1753	0.1615	0.1597	0.1602	0.1761	0.1564	0.1634	0.1703
22	6535.4	37.4	0.3671	0.3798	0.3809	0.3746	0.4123	0.4183	0.4068	0.4063	0.173	0.174	0.1767	0.1823	0.1868	0.1974	0.1948	0.2049	0.1716	0.1724	0.174	0.1876	0.1737	0.1891	0.1887	0.1919	0.1657	0.1622	0.1684	0.1809	0.1634	0.1657	0.1699	0.1742	0.1621	0.1588	0.1618	0.1767	0.1621	0.1606	0.1726	0.1751	0.1656	0.1598	0.1621	0.1757	0.1573	0.1653	0.1735
23	6846.6	37.2	0.3933	0.403	0.4026	0.3942	0.4356	0.4416	0.426	0.4252	0.1776	0.1779	0.182	0.1865	0.1896	0.2003	0.1982	0.2082	0.1719	0.1724	0.1737	0.1885	0.1736	0.1889	0.188	0.1916	0.1651	0.1616	0.1669	0.1796	0.1612	0.1646	0.1694	0.1726	0.1623	0.1586	0.1609	0.1768	0.1585	0.1621	0.1702	0.1753	0.162	0.1594	0.1606	0.1764	0.1583	0.1648	0.1708
24	7157.8	36.7	0.4258	0.4384	0.4348	0.4257	0.4697	0.4774	0.4579	0.4558	0.1814	0.1845	0.1853	0.1925	0.1936	0.2048	0.2012	0.2116	0.1713	0.1724	0.1759	0.1872	0.1729	0.1879	0.1876	0.1911	0.1648	0.1626	0.1678	0.1807	0.1627	0.1646	0.1695	0.172	0.1618	0.1587	0.1614	0.177	0.1591	0.161	0.1702	0.1747	0.1608	0.1598	0.1597	0.1754	0.1575	0.1645	0.1713
25	7469.1	37.2	0.4577	0.4686	0.4659	0.4547	0.5025	0.5083	0.492	0.4884	0.1856	0.188	0.1886	0.1959	0.1996	0.2107	0.2063	0.215	0.1731	0.1751	0.1738	0.189	0.1734	0.1889	0.1883	0.1914	0.1655	0.1621	0.1664	0.1795	0.1613	0.1649	0.1689	0.1717	0.1609	0.1602	0.1616	0.1759	0.1596	0.1612	0.1704	0.175	0.1614	0.1588	0.1596	0.1751	0.1567	0.1643	0.1722
26	7780.3	37.4	0.4757	0.4932	0.4904	0.4802	0.5325	0.5358	0.524	0.5193	0.1932	0.196	0.195	0.2021	0.2049	0.217	0.2124	0.22	0.172	0.1757	0.1747	0.19	0.1738	0.1902	0.1888	0.1926	0.1657	0.1617	0.1673	0.1809	0.1617	0.1648	0.1691	0.1729	0.162	0.159	0.161	0.1764	0.1586	0.1606	0.1705	0.1751	0.1623	0.1591	0.16	0.1768	0.1574	0.1639	0.1711
27	8091.5	37.2	0.4989	0.514	0.5136	0.5009	0.5571	0.5613	0.5469	0.5423	0.1999	0.2035	0.2023	0.21	0.2129	0.2242	0.2192	0.2271	0.1746	0.1774	0.1741	0.1898	0.1748	0.1914	0.1901	0.1933	0.1682	0.1622	0.1671	0.181	0.1624	0.1648	0.1691	0.1727	0.1625	0.1579	0.161	0.1772	0.1582	0.1606	0.1725	0.1754	0.1609	0.1604	0.1607	0.1756	0.1569	0.1636	0.1708
28	8402.7	36.7	0.5152	0.532	0.5287	0.5198	0.575	0.5785	0.5662	0.5595	0.2057	0.2094	0.2083	0.2148	0.2192	0.2314	0.2253	0.2338	0.1737	0.1773	0.1736	0.1893	0.174	0.1899	0.189	0.1915	0.166	0.1624	0.167	0.1802	0.1612	0.1638	0.1683	0.1717	0.1641	0.1588	0.1603	0.1783	0.1583	0.1598	0.169	0.1741	0.1604	0.1592	0.16	0.1748	0.157	0.1638	0.1698
29	8713.9	37.4	0.5349	0.5497	0.5514	0.5374	0.5953	0.5974	0.5858	0.5788	0.2139	0.2174	0.2175	0.2243	0.2287	0.2407	0.2332	0.2396	0.1742	0.1751	0.1737	0.1906	0.1757	0.1915	0.1906	0.1935	0.1648	0.1625	0.1692	0.1791	0.1614	0.165	0.1692	0.1725	0.1615	0.1593	0.1606	0.1764	0.1579	0.1605	0.1684	0.1759	0.1605	0.1593	0.1612	0.1756	0.156	0.1633	0.1706
30	9025.1	37.2	0.5538	0.5714	0.5698	0.5576	0.6179	0.6187	0.6048	0.5968	0.2256	0.2298	0.2269	0.236	0.2387	0.2504	0.2416	0.247	0.1756	0.1794	0.1759	0.1921	0.1781	0.1926	0.1921	0.1946	0.167	0.1609	0.1702	0.1815	0.1621	0.1647	0.1693	0.1726	0.1613	0.1588	0.1608	0.1771	0.1581	0.1609	0.1685	0.1747	0.1603	0.1605	0.1597	0.1755	0.1563	0.1633	0.1712
31	9336.3	36.8	0.581	0.5929	0.5934	0.5775	0.641	0.6411	0.6259	0.6161	0.2343	0.2408	0.2375	0.2438	0.2502	0.2623	0.252	0.2573	0.1757	0.1781	0.1741	0.1907	0.1759	0.1938	0.1917	0.1936	0.1666	0.1614	0.167	0.1811	0.1618	0.1646	0.1689	0.1721	0.1609	0.1603	0.1607	0.1767	0.1583	0.161	0.1679	0.1745	0.16	0.1599	0.1597	0.1747	0.1551	0.1623	0.17
32	9647.5	37.1	0.5971	0.6176	0.6178	0.6033	0.6652	0.6656	0.6485	0.6372	0.2431	0.2508	0.248	0.2569	0.2612	0.2725	0.2639	0.2653	0.1779	0.1788	0.1746	0.1925	0.1765	0.1934	0.193	0.1937	0.1676	0.1619	0.1683	0.1793	0.1617	0.1647	0.1687	0.1714	0.1604	0.1581	0.1619	0.176	0.1588	0.1616	0.1687	0.1748	0.1603	0.1588	0.159	0.1743	0.1563	0.1629	0.1704
33	9958.8	37.4	0.6116	0.6334	0.6305	0.6189	0.6848	0.687	0.6746	0.6613	0.2608	0.2679	0.2629	0.2694	0.2744	0.2861	0.2729	0.2767	0.1778	0.1822	0.1756	0.1921	0.1781	0.1959	0.1949	0.1958	0.1651	0.1623	0.1675	0.1794	0.1644	0.1647	0.1696	0.1726	0.1633	0.1586	0.1604	0.1755	0.1615	0.1611	0.1687	0.1745	0.1613	0.1592	0.1587	0.174	0.1582	0.1655	0.1725
34	10270	37.5	0.6282	0.6465	0.6475	0.6337	0.6992	0.6992	0.6885	0.6762	0.2759	0.2856	0.2782	0.2866	0.2899	0.3027	0.2879	0.2856	0.1803	0.1811	0.1764	0.1935	0.179	0.1962	0.1956	0.1967	0.1651	0.1622	0.1688	0.1802	0.1615	0.1638	0.1685	0.1717	0.1616	0.1577	0.1612	0.1767	0.1578	0.1602	0.1671	0.1766	0.16	0.158	0.1585	0.1746	0.1558	0.1633	0.171
35	10581.2	37.1	0.6535	0.6649	0.6612	0.6497	0.7153	0.7148	0.7019	0.69	0.295	0.3026	0.2964	0.3048	0.3082	0.3212	0.3051	0.3016	0.1825	0.1838	0.179	0.196	0.1806	0.1985	0.197	0.1979	0.1674	0.162	0.168	0.1794	0.1623	0.1643	0.168	0.1728	0.1608	0.1577	0.1606	0.1753	0.1599	0.161	0.1676	0.1738	0.1606	0.1585	0.158	0.1738	0.1564	0.1644	0.1703
36	10892.4	36.8	0.6683	0.6912	0.6851	0.6741	0.7349	0.7296	0.718	0.7039	0.3137	0.3245	0.316	0.3242	0.3279	0.341	0.3236	0.3187	0.1843	0.187	0.1811	0.1975	0.1825	0.2001	0.199	0.1995	0.1693	0.1635	0.1693	0.1797	0.1618	0.1648	0.1684	0.1723	0.1619	0.1576	0.1597	0.1765	0.159	0.1613	0.1676	0.1755	0.1615	0.1599	0.1589	0.1747	0.1553	0.1618	0.1703
37	11203.6	37.2	0.6803	0.7025	0.6928	0.6857	0.751	0.7522	0.7425	0.7273	0.336	0.3446	0.3385	0.3468	0.3502	0.3629	0.3439	0.3359	0.186	0.189	0.1841	0.2001	0.1834	0.2018	0.2	0.1999	0.1644	0.1618	0.1695	0.1798	0.1618	0.1638	0.168	0.1715	0.1604	0.1584	0.1603	0.1754	0.1575	0.1599	0.1667	0.1741	0.1626	0.1581	0.1586	0.1742	0.1559	0.1626	0.1721
38	11514.8	37.5	0.6829	0.7105	0.7022	0.6984	0.7604	0.761	0.7536	0.7418	0.3595	0.3694	0.3616	0.3687	0.3744	0.3868	0.3648	0.3568	0.1894	0.1935	0.1878	0.2027	0.1869	0.2054	0.2033	0.2017	0.167	0.1623	0.1678	0.1794	0.1622	0.1658	0.1684	0.1726	0.1637	0.1593	0.1605	0.1754	0.1591	0.1602	0.1666	0.1733	0.1611	0.1579	0.1576	0.1722	0.1556	0.1623	0.1713
39	11826	37.2	0.6727	0.7047	0.6977	0.6976	0.7656	0.7707	0.7687	0.7538	0.3864	0.3937	0.3859	0.3922	0.3988	0.4113	0.3871	0.3773	0.193	0.197	0.1913	0.2055	0.1903	0.2083	0.2072	0.2045	0.1654	0.1627	0.168	0.1801	0.163	0.165	0.1676	0.172	0.1606	0.1569	0.1601	0.1746	0.1586	0.1614	0.1669	0.1739	0.161	0.158	0.1575	0.1727	0.1543	0.1617	0.1702
40	12137.2	37.2	0.6645	0.6944	0.689	0.6929	0.763	0.7715	0.7735	0.7629	0.4135	0.4269	0.4128	0.4204	0.4318	0.4459	0.4153	0.4024	0.1975	0.1996	0.1955	0.2095	0.1933	0.2122	0.2087	0.2073	0.1667	0.1627	0.1694	0.1806	0.1636	0.1658	0.1684	0.1725	0.163	0.1579	0.1602	0.1762	0.1579	0.1607	0.1664	0.1731	0.1608	0.1584	0.158	0.1733	0.1557	0.1619	0.1703
41	12448.4	36.8	0.6558	0.6846	0.6811	0.6855	0.7584	0.7664	0.7722	0.7641	0.4433	0.4568	0.443	0.4473	0.463	0.4783	0.4448	0.4269	0.2025	0.2045	0.2021	0.2139	0.1973	0.2164	0.2123	0.2097	0.1662	0.1644	0.1687	0.1807	0.165	0.1663	0.1685	0.1726	0.1606	0.1579	0.1617	0.177	0.1581	0.1606	0.1672	0.1738	0.162	0.1582	0.1574	0.1724	0.1549	0.1613	0.1693
42	12759.6	36.8	0.6495	0.6759	0.6747	0.6788	0.7511	0.7637	0.7653	0.7605	0.4681	0.4833	0.47	0.4735	0.4912	0.5058	0.4814	0.4622	0.2061	0.2112	0.2081	0.2176	0.2039	0.2221	0.217	0.2141	0.1669	0.1639	0.1692	0.1812	0.1639	0.1654	0.1687	0.1772	0.1607	0.1568	0.1608	0.1762	0.157	0.1607	0.1662	0.174	0.1598	0.1578	0.1581	0.1724	0.1552	0.1618	0.1694
43	13070.8	37.2	0.6459	0.6706	0.6688	0.6726	0.7452	0.7577	0.7586	0.7547	0.4874	0.5026	0.4911	0.4921	0.5183	0.5312	0.509	0.4939	0.2147	0.2184	0.2141	0.2218	0.2084	0.2271	0.2209	0.2169	0.1673	0.1621	0.1696	0.1803	0.1641	0.1658	0.168	0.1721	0.1623	0.1589	0.1606	0.1774	0.1569	0.1605	0.1653	0.1716	0.1597	0.1582	0.1568	0.1724	0.1543	0.1611	0.1685
44	13382	37.4	0.643	0.6678	0.6661	0.6705	0.7428	0.7549	0.7546	0.7517	0.5067	0.523	0.5103	0.5126	0.5409	0.5539	0.5331	0.5201	0.221	0.2239	0.2234	0.2299	0.2159	0.2345	0.2284	0.2234	0.1683	0.1641	0.1725	0.1813	0.1648	0.1664	0.1692	0.1734	0.1609	0.1575	0.1598	0.1745	0.1572	0.1608	0.1658	0.1722	0.1589	0.16	0.1575	0.1716	0.1545	0.1619	0.1691
45	13693.2	37.2	0.6429	0.6646	0.6639	0.6686	0.7408	0.7541	0.7529	0.7496	0.5239	0.5403	0.5294	0.5297	0.5622	0.5746	0.5512	0.5442	0.2296	0.2341	0.2318	0.237	0.2249	0.2424	0.2372	0.2297	0.1712	0.1637	0.1722	0.1822	0.1657	0.1673	0.1695	0.1737	0.1624	0.1589	0.1591	0.1752	0.1572	0.1609	0.166	0.1728	0.1606	0.1594	0.1572	0.1718	0.1541	0.1602	0.1682
46	14004.4	37	0.6407	0.6623	0.6613	0.6664	0.7387	0.7535	0.7523	0.7498	0.5419	0.5581	0.5467	0.5478	0.58	0.5906	0.5709	0.5626	0.2383	0.2422	0.2434	0.2455	0.234	0.2516	0.2442	0.237	0.1703	0.1653	0.1723	0.1833	0.1675	0.1677	0.1698	0.1743	0.1614	0.1591	0.1608	0.1767	0.1585	0.1613	0.1658	0.1726	0.1604	0.1588	0.1584	0.1721	0.1538	0.1603	0.1684
47	14315.6	37	0.6411	0.6613	0.6595	0.6658	0.7376	0.7534	0.752	0.7489	0.5623	0.5787	0.5681	0.5668	0.601	0.6111	0.5902	0.5822	0.2478	0.2562	0.2534	0.2547	0.2445	0.2605	0.25	0.2426	0.1714	0.1647	0.1744	0.1827	0.1669	0.1679	0.1701	0.1755	0.1612	0.1575	0.1604	0.1753	0.157	0.1612	0.1657	0.1721	0.1604	0.1577	0.1572	0.1716	0.1528	0.1591	0.168
48	14626.9	36.8	0.6405	0.6611	0.6597	0.6661	0.7362	0.7515	0.7525	0.7488	0.5818	0.5989	0.5874	0.5868	0.6234	0.6328	0.6091	0.5982	0.2565	0.2649	0.2662	0.2642	0.2573	0.2729	0.2612	0.2516	0.1704	0.1665	0.1728	0.1839	0.1688	0.1699	0.1724	0.1756	0.1613	0.158	0.1597	0.1763	0.158	0.1615	0.1664	0.1723	0.1597	0.1573	0.1569	0.1718	0.1537	0.1604	0.1684
49	14938.1	37.5	0.641	0.6605	0.6602	0.6661	0.7356	0.7519	0.7526	0.7488	0.6024	0.6201	0.6094	0.6068	0.6461	0.6556	0.6308	0.6176	0.271	0.2802	0.2807	0.2744	0.2695	0.2833	0.2741	0.2619	0.175	0.1663	0.1736	0.185	0.1712	0.1697	0.1724	0.1755	0.1626	0.1591	0.1596	0.1778	0.1577	0.1614	0.1659	0.1714	0.1599	0.1576	0.1571	0.1711	0.1529	0.1599	0.1674
50	15249.3	37.5	0.6412	0.6606	0.6609	0.6663	0.7355	0.7536	0.7537	0.7504	0.6144	0.633	0.6231	0.6199	0.6679	0.6776	0.6524	0.64	0.2885	0.2967	0.2984	0.2888	0.2856	0.2981	0.2847	0.2726	0.1734	0.1682	0.1763	0.1868	0.1745	0.1725	0.1733	0.177	0.1618	0.1579	0.1599	0.1748	0.1581	0.1621	0.1665	0.1723	0.1611	0.1574	0.1568	0.1715	0.1528	0.1606	0.1665
51	15560.5	37.2	0.6392	0.6636	0.6641	0.6688	0.7367	0.7547	0.7549	0.7518	0.6276	0.647	0.6375	0.6329	0.6799	0.6888	0.6746	0.6618	0.3064	0.3158	0.317	0.3051	0.3042	0.3151	0.2995	0.2848	0.1754	0.1703	0.1788	0.1886	0.1734	0.1732	0.1756	0.178	0.1612	0.1584	0.1607	0.1765	0.1572	0.1617	0.1661	0.1724	0.1609	0.1576	0.157	0.1717	0.1528	0.16	0.1662
52	15871.7	37.1	0.6354	0.6664	0.666	0.6698	0.7368	0.7549	0.7565	0.7527	0.6432	0.6638	0.6514	0.6475	0.693	0.7021	0.6869	0.6814	0.3244	0.3362	0.3368	0.3217	0.3226	0.3342	0.3166	0.3009	0.1781	0.174	0.1798	0.1903	0.1756	0.1745	0.177	0.1791	0.1624	0.1585	0.1602	0.1762	0.1573	0.1622	0.1661	0.1717	0.1602	0.1575	0.1573	0.1719	0.1522	0.1596	0.1657
53	16182.9	37	0.6339	0.6668	0.6691	0.6735	0.7383	0.7575	0.7595	0.7549	0.6651	0.6876	0.6753	0.6711	0.7087	0.7165	0.6998	0.6935	0.3429	0.3547	0.3571	0.3413	0.3448	0.3539	0.3344	0.318	0.1814	0.1737	0.1829	0.1925	0.1782	0.1764	0.179	0.1824	0.1622	0.1581	0.1604	0.177	0.1584	0.1626	0.1663	0.1715	0.1618	0.1576	0.1579	0.1727	0.153	0.1602	0.167
54	16494.1	36.7	0.6337	0.6666	0.6749	0.6774	0.7384	0.7572	0.7589	0.7547	0.6759	0.6972	0.6871	0.6802	0.7301	0.7392	0.716	0.7039	0.3689	0.3789	0.3803	0.3615	0.3687	0.3769	0.3558	0.3388	0.1833	0.1777	0.1853	0.1945	0.1814	0.179	0.1809	0.1819	0.1629	0.1578	0.1601	0.1761	0.1568	0.1631	0.1668	0.1718	0.1612	0.1579	0.1579	0.1724	0.1521	0.1596	0.1689
55	16805.3	37	0.6354	0.6683	0.678	0.6802	0.7411	0.7584	0.7591	0.7555	0.6753	0.6973	0.6886	0.6803	0.7378	0.7476	0.7376	0.7183	0.3936	0.4048	0.406	0.3829	0.3933	0.3994	0.3761	0.3567	0.1884	0.1814	0.1898	0.1989	0.1845	0.1822	0.1836	0.1838	0.1626	0.1598	0.1602	0.1777	0.158	0.1636	0.167	0.1722	0.1605	0.1571	0.1574	0.1721	0.1526	0.159	0.1651
56	17116.5	37.1	0.6371	0.6712	0.685	0.6812	0.7461	0.76	0.7601	0.7568	0.6708	0.7005	0.6892	0.6826	0.7365	0.7477	0.7478	0.7391	0.4187	0.4319	0.4361	0.4065	0.4211	0.426	0.399	0.3779	0.1911	0.1843	0.1944	0.2017	0.189	0.1865	0.1876	0.1863	0.162	0.1579	0.1604	0.1764	0.1579	0.1637	0.1668	0.1726	0.1621	0.1571	0.1577	0.1721	0.1523	0.1598	0.1652
57	17427.7	37.5	0.6403	0.6742	0.6862	0.683	0.7503	0.7618	0.762	0.7585	0.6694	0.6942	0.6873	0.6796	0.7352	0.7475	0.7506	0.7515	0.4476	0.4619	0.4638	0.4334	0.4551	0.4592	0.4269	0.4048	0.1959	0.1896	0.1996	0.2064	0.194	0.1902	0.1909	0.19	0.1621	0.1584	0.1611	0.1769	0.1578	0.1634	0.1684	0.1728	0.1599	0.1587	0.1578	0.1723	0.1521	0.1607	0.1668
58	17738.9	37.5	0.6444	0.6785	0.69	0.6855	0.7511	0.7645	0.7652	0.7607	0.6595	0.6814	0.6794	0.671	0.736	0.7501	0.7568	0.7566	0.4731	0.4924	0.49	0.461	0.489	0.49	0.4574	0.4287	0.2016	0.1966	0.2065	0.2114	0.1992	0.194	0.195	0.1932	0.1664	0.1613	0.162	0.1776	0.1592	0.165	0.1687	0.1722	0.1601	0.1576	0.1571	0.1719	0.1528	0.1597	0.1658
59	18050.1	37.5	0.6487	0.6827	0.6937	0.6873	0.7483	0.7627	0.7567	0.7617	0.6478	0.669	0.6667	0.6604	0.7313	0.7469	0.7538	0.7533	0.492	0.5145	0.5119	0.4867	0.5173	0.5188	0.4939	0.4594	0.2093	0.201	0.2125	0.2169	0.2066	0.2014	0.2025	0.1986	0.1643	0.1615	0.1627	0.1775	0.159	0.1654	0.1688	0.173	0.1593	0.1572	0.157	0.1716	0.1532	0.162	0.1671
60	18361.3	37.6	0.6506	0.685	0.6926	0.6813	0.7368	0.7473	0.7381	0.7508	0.6381	0.6608	0.6588	0.6535	0.7202	0.7377	0.7465	0.7538	0.511	0.5306	0.5303	0.5067	0.5392	0.5412	0.5196	0.4907	0.2151	0.2088	0.2202	0.2237	0.2139	0.2068	0.2081	0.2012	0.1644	0.1605	0.1632	0.1784	0.1604	0.1665	0.1689	0.1732	0.1592	0.1574	0.157	0.1711	0.1526	0.1602	0.1666
61	18672.5	37.6	0.6509	0.6797	0.6816	0.6708	0.7204	0.7276	0.7163	0.7355	0.6316	0.6548	0.6527	0.6487	0.7093	0.7285	0.7389	0.7518	0.527	0.5493	0.5462	0.5237	0.5587	0.5605	0.5434	0.5184	0.2227	0.2176	0.2283	0.2312	0.2213	0.2133	0.2138	0.2058	0.1642	0.1606	0.1657	0.1794	0.1588	0.1658	0.1697	0.1725	0.16	0.1568	0.1569	0.1714	0.1532	0.1604	0.1657
62	18983.7	37.5	0.6477	0.666	0.6663	0.655	0.703	0.7084	0.6952	0.7178	0.6267	0.6508	0.6494	0.6462	0.7036	0.723	0.7323	0.7459	0.545	0.5692	0.5653	0.5422	0.5802	0.5811	0.563	0.5391	0.2319	0.2257	0.2392	0.2389	0.23	0.2208	0.2219	0.2124	0.1644	0.1628	0.1656	0.181	0.1608	0.1676	0.1702	0.1736	0.16	0.1573	0.1565	0.1715	0.1533	0.1618	0.1655
63	19295	37.5	0.6403	0.6456	0.6497	0.6396	0.6872	0.6914	0.6737	0.7013	0.6223	0.6467	0.6456	0.6426	0.7026	0.7215	0.7274	0.7384	0.5638	0.588	0.5852	0.5593	0.6	0.5991	0.5813	0.5566	0.2425	0.238	0.25	0.2489	0.244	0.2312	0.2288	0.2199	0.1655	0.1638	0.1649	0.1813	0.161	0.1688	0.1714	0.1744	0.1598	0.157	0.1568	0.171	0.1523	0.1598	0.165
64	19606.2	37.2	0.6292	0.6268	0.6343	0.6265	0.6728	0.6755	0.6555	0.6855	0.6173	0.6431	0.6411	0.6391	0.7007	0.7202	0.7239	0.7335	0.5836	0.6075	0.6053	0.5785	0.6223	0.6199	0.6007	0.5768	0.2523	0.2473	0.2617	0.2594	0.2554	0.2425	0.2388	0.2263	0.1666	0.1644	0.1661	0.1825	0.1625	0.1689	0.1711	0.1742	0.1605	0.1569	0.1576	0.1714	0.153	0.1608	0.1653
65	19917.4	37.4	0.6175	0.6096	0.6187	0.6142	0.6608	0.6631	0.6412	0.6704	0.6121	0.6406	0.6373	0.6358	0.6964	0.7164	0.7199	0.729	0.6048	0.6323	0.628	0.5981	0.6444	0.6425	0.6195	0.594	0.2651	0.2598	0.277	0.2708	0.2677	0.2532	0.2533	0.2337	0.1685	0.1654	0.1682	0.1839	0.165	0.1713	0.1726	0.177	0.1617	0.1572	0.1576	0.1724	0.1534	0.1617	0.1665
66	20228.6	37.2	0.6082	0.5983	0.6074	0.6061	0.6506	0.6545	0.6306	0.656	0.6094	0.6419	0.6373	0.6358	0.6914	0.7116	0.7163	0.7265	0.6166	0.6452	0.6397	0.6206	0.6667	0.6627	0.6415	0.6119	0.2793	0.279	0.2953	0.2847	0.2848	0.265	0.2629	0.2444	0.1675	0.168	0.1699	0.1867	0.1654	0.1716	0.1735	0.1761	0.1615	0.1579	0.1575	0.1722	0.1543	0.1611	0.1668
67	20539.7	37	0.6009	0.59	0.6023	0.5997	0.6453	0.6474	0.6246	0.6457	0.6099	0.6444	0.6392	0.6375	0.6895	0.7093	0.7141	0.7234	0.6294	0.659	0.6528	0.6338	0.6829	0.6833	0.6641	0.6332	0.2982	0.2918	0.3135	0.303	0.3011	0.2811	0.2786	0.2565	0.1699	0.1685	0.1708	0.1884	0.1684	0.1734	0.1765	0.1783	0.1597	0.1594	0.1589	0.1723	0.1544	0.1611	0.167
68	20850.8	36.8	0.6006	0.5888	0.5999	0.5994	0.6418	0.6457	0.6219	0.6393	0.613	0.6502	0.644	0.642	0.6888	0.7077	0.7126	0.72	0.6446	0.6739	0.6684	0.6461	0.6958	0.6946	0.6871	0.654	0.3185	0.3128	0.3345	0.3205	0.3223	0.2993	0.2971	0.2665	0.172	0.1719	0.1734	0.1892	0.1727	0.1758	0.1781	0.1789	0.1602	0.1603	0.1593	0.1721	0.1558	0.161	0.1688
69	21161.9	37.1	0.6005	0.5945	0.5996	0.6005	0.6422	0.6457	0.6218	0.6353	0.6153	0.6559	0.649	0.6459	0.6888	0.7058	0.7117	0.7149	0.6659	0.6948	0.6898	0.6611	0.7097	0.7064	0.6967	0.6723	0.3356	0.3321	0.3544	0.3393	0.3423	0.3183	0.3144	0.2804	0.174	0.1731	0.1751	0.1921	0.1715	0.1781	0.1793	0.1805	0.1593	0.1573	0.1588	0.173	0.1546	0.1603	0.1664
70	21473.1	37.5	0.6036	0.5994	0.6049	0.6029	0.6447	0.6475	0.6247	0.6355	0.6215	0.6634	0.6562	0.6529	0.6923	0.7079	0.7138	0.7121	0.6787	0.7132	0.7021	0.6823	0.7263	0.7221	0.7095	0.6835	0.3613	0.3534	0.3796	0.3607	0.3645	0.3393	0.3364	0.2978	0.1771	0.1773	0.1788	0.197	0.1753	0.1808	0.1818	0.1816	0.1618	0.159	0.1596	0.1724	0.1553	0.1618	0.1667
71	21784.3	37.4	0.6053	0.6039	0.6059	0.6063	0.6458	0.6481	0.6264	0.6355	0.6271	0.6707	0.6634	0.6594	0.6968	0.711	0.7161	0.7101	0.6779	0.7157	0.7008	0.6947	0.7436	0.7425	0.7247	0.6957	0.3895	0.3784	0.4036	0.3832	0.3908	0.3633	0.3555	0.3173	0.1791	0.182	0.1826	0.1994	0.1785	0.1842	0.1846	0.185	0.1606	0.1601	0.1595	0.1733	0.1555	0.162	0.1672
72	22095.6	37.2	0.6011	0.6055	0.6096	0.6121	0.6466	0.6497	0.6297	0.6361	0.6364	0.6797	0.6743	0.6676	0.7028	0.7159	0.7197	0.71	0.6718	0.7153	0.6983	0.6959	0.747	0.7496	0.7457	0.7093	0.4135	0.4036	0.4334	0.4071	0.4204	0.3882	0.3796	0.3361	0.1817	0.1843	0.1865	0.2036	0.1825	0.1893	0.1875	0.188	0.161	0.1596	0.1589	0.1723	0.1566	0.162	0.168
73	22406.8	37.1	0.6041	0.6082	0.6139	0.614	0.6513	0.6527	0.6348	0.6385	0.6438	0.6919	0.6824	0.6774	0.7105	0.7221	0.7235	0.7126	0.6711	0.7134	0.6996	0.6925	0.7433	0.7488	0.7574	0.7309	0.4398	0.4348	0.463	0.4353	0.4534	0.4146	0.4068	0.357	0.1859	0.1905	0.1913	0.2094	0.1881	0.1945	0.1905	0.1911	0.1618	0.1604	0.1609	0.1733	0.1578	0.1626	0.1673
74	22718	37	0.6034	0.6104	0.6164	0.6175	0.6538	0.6551	0.6364	0.6401	0.6512	0.7	0.6918	0.6874	0.7193	0.7287	0.7291	0.7143	0.6648	0.7047	0.6912	0.6937	0.7452	0.7491	0.7606	0.7419	0.4656	0.4646	0.489	0.4613	0.4856	0.448	0.4341	0.3813	0.1903	0.1944	0.196	0.2154	0.1938	0.1995	0.1931	0.1939	0.1636	0.1613	0.1603	0.1742	0.1591	0.1626	0.1675
75	23029.2	37	0.601	0.6135	0.6214	0.6203	0.6566	0.658	0.6405	0.6439	0.6564	0.7057	0.6984	0.6957	0.7283	0.7367	0.7358	0.7193	0.6548	0.6917	0.6796	0.688	0.7403	0.7483	0.7627	0.7438	0.4884	0.4918	0.5112	0.4872	0.5137	0.4834	0.4736	0.4092	0.1956	0.2023	0.2019	0.2222	0.1997	0.2058	0.1987	0.198	0.1615	0.1605	0.1613	0.1751	0.1577	0.164	0.1684
76	23340.4	37.4	0.6003	0.6125	0.6199	0.6205	0.66	0.6604	0.648	0.6482	0.6612	0.7102	0.7046	0.7011	0.7369	0.7445	0.7419	0.724	0.6446	0.6817	0.6689	0.6757	0.7291	0.7398	0.7615	0.7416	0.5057	0.5114	0.5286	0.5083	0.5366	0.5108	0.5071	0.437	0.2026	0.2073	0.2105	0.2289	0.2046	0.2125	0.2041	0.2037	0.1619	0.1612	0.1609	0.1742	0.1586	0.1644	0.168
77	23651.6	37.5	0.6012	0.6143	0.6208	0.6231	0.6601	0.6634	0.646	0.6512	0.6663	0.7166	0.7114	0.7083	0.7477	0.754	0.7482	0.7281	0.6383	0.6763	0.6627	0.6649	0.7191	0.7303	0.7546	0.7438	0.5271	0.5319	0.5491	0.5284	0.5574	0.5354	0.5313	0.4695	0.2074	0.2155	0.217	0.2387	0.2139	0.2206	0.2095	0.2095	0.1623	0.1616	0.1621	0.1744	0.1599	0.1648	0.1691
78	23962.8	37.4	0.6036	0.6163	0.6206	0.625	0.6606	0.6625	0.6455	0.6545	0.6704	0.7223	0.7177	0.7139	0.758	0.7634	0.7576	0.7366	0.6341	0.6713	0.6608	0.6594	0.7129	0.7227	0.7455	0.7402	0.5436	0.5513	0.5671	0.5468	0.5793	0.5556	0.5521	0.4974	0.2135	0.225	0.228	0.2495	0.2217	0.2304	0.2168	0.216	0.1634	0.1629	0.1633	0.1755	0.1606	0.1649	0.169
79	24274	37.1	0.6055	0.6181	0.6216	0.6252	0.6614	0.6643	0.6469	0.6568	0.6755	0.7266	0.7226	0.7195	0.7689	0.7743	0.7649	0.7436	0.6296	0.6661	0.6593	0.6576	0.7107	0.7185	0.7399	0.7349	0.5635	0.5705	0.5876	0.5647	0.5984	0.5767	0.5725	0.5178	0.2225	0.2387	0.2382	0.2589	0.2333	0.2415	0.2246	0.2235	0.1637	0.1637	0.1648	0.1762	0.1629	0.1667	0.1706
80	24585.2	37	0.6075	0.6181	0.6237	0.6269	0.6617	0.6633	0.6474	0.6593	0.6816	0.7288	0.7297	0.7259	0.7758	0.7821	0.7687	0.7525	0.6248	0.6628	0.6567	0.6568	0.7075	0.7163	0.7348	0.7287	0.5826	0.5903	0.6085	0.585	0.6212	0.5961	0.593	0.5366	0.2336	0.2488	0.2478	0.272	0.2466	0.2541	0.233	0.2304	0.1648	0.1661	0.1676	0.1781	0.1648	0.168	0.1722
81	24896.4	36.7	0.6068	0.6177	0.6214	0.627	0.6579	0.6624	0.6454	0.6593	0.6826	0.7293	0.7321	0.7248	0.7758	0.7797	0.765	0.7594	0.6191	0.6595	0.6528	0.6524	0.7018	0.7124	0.7295	0.7218	0.6065	0.6107	0.6308	0.6047	0.6417	0.6157	0.6107	0.5558	0.2442	0.2642	0.261	0.2873	0.2563	0.2653	0.2435	0.2399	0.1663	0.1679	0.1681	0.1794	0.167	0.1683	0.1733
82	25207.6	37	0.6082	0.621	0.6232	0.6242	0.6596	0.6631	0.6456	0.6601	0.6855	0.7182	0.7323	0.7129	0.7654	0.7696	0.7531	0.7651	0.616	0.658	0.6502	0.6485	0.6971	0.708	0.7255	0.7166	0.6177	0.6352	0.641	0.6263	0.6686	0.6377	0.6327	0.5734	0.2581	0.2777	0.2772	0.3036	0.2711	0.2811	0.2576	0.251	0.1667	0.167	0.1693	0.18	0.1686	0.1693	0.1751
83	25518.8	37.4	0.6052	0.6223	0.6215	0.6248	0.6567	0.6591	0.6456	0.6609	0.6876	0.6981	0.7241	0.6996	0.7522	0.7599	0.7419	0.7717	0.6159	0.6598	0.6525	0.6487	0.6927	0.7047	0.7226	0.7136	0.6312	0.6471	0.6553	0.6398	0.6802	0.6593	0.6549	0.5925	0.2707	0.2967	0.2959	0.3226	0.29	0.2995	0.2689	0.2648	0.1695	0.1693	0.1729	0.1825	0.1723	0.1703	0.1766
84	25830	37.5	0.6097	0.6218	0.622	0.6255	0.6557	0.6597	0.6445	0.6619	0.6859	0.6758	0.7087	0.6826	0.7378	0.7492	0.7289	0.7667	0.617	0.6646	0.6559	0.6494	0.6906	0.7021	0.7211	0.7106	0.6443	0.661	0.6713	0.652	0.6941	0.6777	0.6794	0.6131	0.2883	0.3181	0.314	0.3431	0.3083	0.3181	0.2839	0.2762	0.1707	0.1737	0.1755	0.1858	0.1752	0.1731	0.1802
85	26141.3	37.1	0.6146	0.6223	0.6223	0.6257	0.658	0.661	0.6458	0.6614	0.6805	0.6587	0.6912	0.6698	0.7261	0.7389	0.7146	0.7575	0.6209	0.6695	0.661	0.6531	0.6915	0.7019	0.7193	0.7066	0.6588	0.6775	0.6938	0.6666	0.7111	0.6902	0.6904	0.6346	0.3069	0.338	0.3376	0.3645	0.33	0.3397	0.3004	0.2912	0.1733	0.1758	0.1784	0.1869	0.1783	0.1751	0.1813
86	26452.5	36.8	0.6092	0.6213	0.6219	0.6275	0.6578	0.6598	0.6466	0.6612	0.6689	0.6393	0.6747	0.656	0.7133	0.7303	0.7013	0.7487	0.6266	0.6762	0.6672	0.658	0.6934	0.7024	0.7188	0.7028	0.6771	0.7014	0.702	0.6866	0.7286	0.7032	0.7028	0.6546	0.3268	0.3604	0.3583	0.3879	0.3547	0.3649	0.3191	0.3089	0.1745	0.1789	0.1827	0.19	0.1826	0.1785	0.1848
87	26763.7	37.1	0.6162	0.6268	0.6249	0.6255	0.6563	0.66	0.6463	0.6631	0.6537	0.6261	0.6599	0.6448	0.701	0.7195	0.6886	0.7405	0.6361	0.685	0.6752	0.6636	0.6974	0.7059	0.7196	0.7001	0.682	0.7116	0.7007	0.6987	0.744	0.7187	0.7189	0.6643	0.3507	0.3873	0.3843	0.4137	0.3772	0.389	0.3409	0.3284	0.1776	0.1814	0.1878	0.1931	0.1882	0.1802	0.1878
88	27074.9	37.4	0.6163	0.628	0.6237	0.6278	0.6583	0.6607	0.6514	0.6637	0.6411	0.6178	0.6485	0.6359	0.6909	0.709	0.6777	0.7311	0.642	0.6901	0.685	0.6718	0.7033	0.7107	0.7219	0.6994	0.6757	0.7111	0.6988	0.6991	0.7441	0.7389	0.7411	0.6773	0.3754	0.4133	0.4081	0.4432	0.4041	0.416	0.3618	0.3506	0.1811	0.1868	0.1926	0.1973	0.1931	0.1847	0.1922
89	27386.1	37.2	0.6128	0.6315	0.6277	0.6319	0.6583	0.6614	0.6516	0.6652	0.6294	0.6137	0.6397	0.6292	0.683	0.701	0.6696	0.7248	0.6487	0.6988	0.6959	0.6812	0.7099	0.7167	0.7262	0.7005	0.6686	0.7095	0.6988	0.6952	0.7404	0.7445	0.7528	0.6909	0.4036	0.449	0.4394	0.4718	0.4354	0.4483	0.3872	0.3714	0.1865	0.1918	0.1986	0.2017	0.1997	0.1885	0.1982
90	27697.3	37.1	0.6107	0.6327	0.6261	0.6322	0.6616	0.6633	0.6517	0.6674	0.6203	0.6138	0.6352	0.6274	0.6761	0.697	0.6636	0.7179	0.6539	0.7057	0.7056	0.6904	0.7184	0.7243	0.7309	0.703	0.6686	0.7066	0.6898	0.6967	0.7422	0.7414	0.7569	0.713	0.4323	0.4764	0.4674	0.4956	0.4728	0.4857	0.4142	0.3983	0.1915	0.1967	0.2059	0.208	0.2073	0.1924	0.2014
91	28008.5	36.7	0.62	0.6294	0.6259	0.6369	0.6624	0.6631	0.6533	0.6684	0.6108	0.6137	0.6314	0.624	0.6695	0.6891	0.6587	0.7095	0.6588	0.71	0.7116	0.6987	0.7271	0.7314	0.7365	0.7063	0.661	0.6944	0.678	0.69	0.7361	0.7427	0.759	0.7232	0.4549	0.4976	0.4899	0.5146	0.5008	0.5133	0.4428	0.4241	0.1946	0.2042	0.2124	0.213	0.2163	0.1987	0.2082
92	28319.7	37.2	0.6235	0.6358	0.6291	0.6381	0.6638	0.6626	0.656	0.6714	0.6071	0.619	0.6334	0.6251	0.6645	0.6826	0.6545	0.7019	0.6634	0.7142	0.7172	0.7057	0.7379	0.7415	0.7431	0.7113	0.6506	0.6829	0.6676	0.6787	0.7242	0.7399	0.7563	0.7256	0.4774	0.5175	0.5088	0.5343	0.5263	0.5389	0.4796	0.4552	0.2026	0.2116	0.2238	0.2207	0.2241	0.2053	0.2163
93	28630.9	37.5	0.6216	0.641	0.626	0.6388	0.6625	0.6662	0.6583	0.6735	0.6025	0.6193	0.6344	0.6259	0.6595	0.6783	0.6528	0.6955	0.6683	0.721	0.7254	0.7146	0.7476	0.7522	0.7511	0.7174	0.6413	0.6738	0.6628	0.6685	0.7146	0.7313	0.7497	0.7265	0.4974	0.5368	0.53	0.554	0.5472	0.5584	0.5118	0.4875	0.2089	0.2204	0.2341	0.2282	0.2379	0.2126	0.2252
94	28942.1	37.2	0.6174	0.6339	0.6308	0.6392	0.6647	0.6652	0.6607	0.6758	0.6025	0.6238	0.637	0.6286	0.6578	0.6745	0.6517	0.6901	0.6716	0.7259	0.7313	0.7223	0.7558	0.7604	0.759	0.7241	0.6345	0.6663	0.6603	0.6604	0.7077	0.7215	0.7423	0.7258	0.5183	0.5546	0.5493	0.5725	0.5697	0.5792	0.5356	0.5143	0.2174	0.229	0.245	0.2382	0.2489	0.2201	0.2331
95	29253.3	36.8	0.6324	0.6403	0.6303	0.6412	0.6639	0.6657	0.6612	0.68	0.6057	0.6293	0.6405	0.6309	0.6553	0.672	0.6523	0.6851	0.6762	0.7301	0.7368	0.7274	0.7635	0.77	0.7669	0.7309	0.6308	0.6622	0.6581	0.6573	0.7055	0.7123	0.7324	0.7201	0.5341	0.5742	0.5678	0.5937	0.5882	0.5982	0.5553	0.5348	0.2252	0.242	0.257	0.2477	0.2615	0.23	0.2449
96	29564.5	37.2	0.6277	0.647	0.6311	0.644	0.6643	0.664	0.6625	0.6809	0.6097	0.6307	0.6405	0.6306	0.6545	0.6702	0.6532	0.6776	0.6783	0.7314	0.7421	0.7315	0.7708	0.7767	0.7752	0.7397	0.6264	0.6569	0.6543	0.6553	0.7018	0.7088	0.7269	0.7139	0.5532	0.594	0.5873	0.6122	0.6106	0.6191	0.5748	0.5529	0.2348	0.2532	0.2722	0.2598	0.2785	0.2421	0.26
97	29875.7	37.4	0.6276	0.652	0.6351	0.6411	0.6626	0.668	0.6653	0.6822	0.6095	0.6354	0.6428	0.6348	0.6572	0.6706	0.6548	0.6748	0.6815	0.7359	0.747	0.7378	0.7772	0.7836	0.7831	0.7474	0.6217	0.6528	0.6509	0.6541	0.6976	0.7061	0.7241	0.7075	0.5733	0.62	0.6129	0.6333	0.6338	0.6421	0.5952	0.5733	0.245	0.2672	0.2907	0.2707	0.2969	0.2525	0.275
98	30186.9	37.2	0.6355	0.6465	0.6358	0.6447	0.6671	0.6686	0.6677	0.6848	0.6166	0.637	0.643	0.6316	0.6566	0.6703	0.6559	0.6697	0.6856	0.7386	0.7511	0.7435	0.7829	0.7889	0.7914	0.7548	0.6175	0.65	0.6507	0.651	0.694	0.7036	0.7207	0.7024	0.5968	0.6348	0.6261	0.6463	0.656	0.6638	0.6153	0.5907	0.2583	0.2847	0.3087	0.2878	0.3168	0.2654	0.2921
99	30498.1	37	0.637	0.6519	0.6357	0.6408	0.6647	0.6664	0.6683	0.6855	0.6147	0.6368	0.6421	0.634	0.6564	0.6744	0.6578	0.6678	0.6857	0.7384	0.7531	0.7465	0.786	0.7932	0.7875	0.759	0.6145	0.6495	0.6522	0.6491	0.6907	0.6991	0.7166	0.698	0.6091	0.647	0.6389	0.6591	0.6758	0.6837	0.6367	0.6104	0.276	0.3013	0.3289	0.304	0.3404	0.2813	0.3104
100	30809.3	37.6	0.6366	0.6596	0.6358	0.6476	0.6646	0.6682	0.6704	0.6893	0.6255	0.6389	0.6439	0.6343	0.6589	0.6752	0.6598	0.6648	0.6871	0.74	0.7477	0.7492	0.7873	0.7901	0.7771	0.7651	0.6151	0.6527	0.6551	0.6504	0.69	0.6954	0.7144	0.695	0.6221	0.664	0.6541	0.6765	0.688	0.6938	0.6586	0.6309	0.2923	0.3217	0.3522	0.324	0.3648	0.2993	0.3295
101	31120.5	37.1	0.6402	0.6606	0.639	0.6484	0.6694	0.6704	0.6724	0.6886	0.6203	0.6251	0.6433	0.6337	0.6573	0.6765	0.6601	0.6647	0.6874	0.7347	0.7333	0.7462	0.7772	0.7787	0.765	0.7682	0.6168	0.657	0.6614	0.6544	0.6916	0.6922	0.7128	0.6914	0.6377	0.6822	0.6762	0.697	0.7016	0.7076	0.6826	0.6526	0.313	0.3435	0.3769	0.3451	0.3911	0.319	0.3539
102	31431.7	36.8	0.6432	0.6548	0.6343	0.6476	0.6684	0.6705	0.6736	0.6921	0.6204	0.6233	0.6445	0.6339	0.6585	0.6749	0.6602	0.6643	0.6858	0.7206	0.7149	0.7332	0.76	0.7664	0.7509	0.7636	0.6214	0.6631	0.6689	0.6588	0.6946	0.6904	0.7125	0.6873	0.6506	0.701	0.6913	0.7062	0.7177	0.724	0.6941	0.671	0.3324	0.3658	0.4018	0.3671	0.4194	0.3418	0.3738
103	31742.9	37.2	0.6482	0.6586	0.6395	0.6491	0.6696	0.6688	0.6741	0.6915	0.6208	0.6323	0.6444	0.6327	0.6561	0.6757	0.6621	0.669	0.6861	0.7016	0.6974	0.7177	0.7439	0.7522	0.7379	0.7557	0.6283	0.6705	0.6765	0.6646	0.7003	0.6919	0.7132	0.6832	0.6702	0.707	0.6942	0.7049	0.7368	0.7433	0.7079	0.6819	0.357	0.3917	0.432	0.3912	0.4536	0.3639	0.3982
104	32054.1	37.4	0.6503	0.6695	0.6394	0.646	0.6676	0.67	0.6746	0.6926	0.6272	0.6397	0.6439	0.6329	0.6558	0.6765	0.6621	0.6729	0.6829	0.6851	0.681	0.7018	0.7287	0.7389	0.7231	0.746	0.6368	0.6785	0.6864	0.6725	0.7079	0.6954	0.7165	0.6819	0.6798	0.7048	0.6928	0.7071	0.7452	0.7518	0.7232	0.6957	0.385	0.4209	0.4628	0.4166	0.486	0.3906	0.4198
105	32365.4	37	0.6571	0.6629	0.6385	0.6509	0.6723	0.6704	0.6766	0.6965	0.6237	0.635	0.6443	0.6344	0.6566	0.6777	0.6647	0.6738	0.6707	0.6687	0.6706	0.6907	0.7186	0.7265	0.711	0.7367	0.6437	0.6867	0.694	0.6843	0.7166	0.7008	0.7199	0.6821	0.6755	0.7049	0.6933	0.7022	0.7401	0.7474	0.745	0.7101	0.4111	0.4524	0.4895	0.4479	0.5147	0.4177	0.4486
106	32676.6	36.8	0.6521	0.6676	0.6407	0.6522	0.6727	0.6712	0.6794	0.6979	0.629	0.6398	0.6457	0.6338	0.656	0.6767	0.6655	0.6752	0.6567	0.6582	0.6593	0.6765	0.7052	0.7159	0.6991	0.7266	0.6491	0.6928	0.7028	0.6919	0.7255	0.7071	0.7236	0.6826	0.6694	0.6954	0.683	0.6892	0.7414	0.7502	0.7566	0.7291	0.4374	0.481	0.5078	0.4738	0.537	0.4511	0.4858
107	32987.8	37.4	0.656	0.6735	0.6408	0.6498	0.6679	0.6713	0.682	0.6996	0.6263	0.6428	0.6405	0.6326	0.6554	0.6752	0.6641	0.6784	0.6421	0.6515	0.6507	0.6667	0.6939	0.7063	0.6894	0.7173	0.6532	0.6995	0.7089	0.6997	0.733	0.7163	0.732	0.6866	0.6688	0.684	0.6715	0.6792	0.7356	0.746	0.7586	0.7392	0.4621	0.5071	0.527	0.4999	0.5568	0.4832	0.5155
108	33299	37.2	0.6551	0.6736	0.6405	0.6517	0.6706	0.6705	0.6841	0.704	0.6256	0.6449	0.643	0.6348	0.6565	0.6761	0.6686	0.6807	0.6364	0.6485	0.6455	0.6591	0.6867	0.6991	0.6825	0.7106	0.659	0.7066	0.7185	0.7077	0.743	0.7251	0.7388	0.6911	0.6645	0.6752	0.6633	0.6745	0.726	0.7373	0.7623	0.7397	0.4819	0.527	0.5484	0.5234	0.579	0.5111	0.541
109	33610.2	36.7	0.6668	0.6787	0.6435	0.6542	0.6738	0.6736	0.6843	0.7056	0.628	0.6444	0.641	0.6352	0.6542	0.6737	0.6693	0.6805	0.6246	0.65	0.6408	0.6546	0.6783	0.696	0.6762	0.7035	0.6629	0.7111	0.724	0.7139	0.7511	0.7318	0.7454	0.6961	0.6547	0.6671	0.6561	0.6685	0.7134	0.7264	0.7578	0.738	0.5006	0.5471	0.5661	0.5428	0.5992	0.5328	0.5598
110	33921.4	37.2	0.6606	0.6838	0.641	0.6555	0.6717	0.6735	0.6851	0.7081	0.6247	0.6427	0.6423	0.6341	0.6528	0.6745	0.6708	0.6838	0.6214	0.6546	0.638	0.652	0.6728	0.6873	0.6723	0.6949	0.6677	0.714	0.7288	0.7197	0.7587	0.7409	0.7488	0.7022	0.6486	0.661	0.652	0.6654	0.7055	0.7189	0.7507	0.7369	0.5219	0.5644	0.5871	0.5601	0.6217	0.5519	0.5797
111	34232.6	37.2	0.6626	0.6795	0.6455	0.6599	0.6759	0.6723	0.6873	0.7098	0.6316	0.6476	0.6442	0.6377	0.6537	0.6749	0.6725	0.6851	0.6125	0.6498	0.6405	0.6498	0.6691	0.6859	0.6691	0.69	0.6708	0.7188	0.7331	0.7275	0.7657	0.7487	0.7558	0.7103	0.6426	0.6573	0.6483	0.6621	0.7021	0.7158	0.7426	0.7319	0.5385	0.584	0.6081	0.5797	0.6449	0.5733	0.5992
112	34543.8	36.8	0.6666	0.6831	0.6512	0.6632	0.6767	0.6755	0.6931	0.7134	0.6326	0.6483	0.6455	0.6368	0.6559	0.6772	0.6762	0.6827	0.6234	0.6524	0.6421	0.653	0.6688	0.6834	0.6661	0.6862	0.6752	0.7221	0.7409	0.733	0.7731	0.7573	0.7616	0.7178	0.6404	0.6551	0.6439	0.6584	0.6999	0.7131	0.7361	0.725	0.558	0.6052	0.6289	0.6014	0.668	0.5951	0.6218
113	34855	37.4	0.6628	0.6855	0.6525	0.6635	0.6751	0.6726	0.6945	0.7159	0.6333	0.6509	0.6467	0.6379	0.659	0.6758	0.6773	0.6832	0.6193	0.6588	0.6437	0.6538	0.6669	0.6813	0.6635	0.6802	0.6768	0.7254	0.7425	0.7385	0.7772	0.7642	0.7673	0.7233	0.6325	0.6501	0.6406	0.6573	0.6947	0.7096	0.7302	0.7179	0.5771	0.6281	0.6427	0.6231	0.6796	0.6156	0.6438
114	35166.2	37.5	0.666	0.6877	0.6496	0.6665	0.6762	0.6764	0.6954	0.7169	0.6341	0.6542	0.6472	0.6387	0.6555	0.6783	0.6791	0.6877	0.6209	0.6566	0.6455	0.6564	0.6706	0.6796	0.6622	0.6751	0.6766	0.7287	0.7497	0.7425	0.7829	0.7699	0.7719	0.7296	0.6267	0.6483	0.6381	0.6563	0.6909	0.7044	0.7266	0.7125	0.6006	0.6473	0.6568	0.6448	0.6925	0.638	0.6661
115	35477.5	36.8	0.6709	0.6901	0.6476	0.6629	0.678	0.6766	0.7056	0.716	0.6386	0.6609	0.6488	0.6382	0.6544	0.6783	0.6829	0.6866	0.6179	0.6588	0.6446	0.656	0.6704	0.6793	0.6617	0.6714	0.6766	0.7293	0.7543	0.7459	0.7889	0.7766	0.7758	0.7342	0.6198	0.6482	0.6401	0.6565	0.6862	0.6994	0.7216	0.7062	0.6141	0.6622	0.6715	0.6565	0.7097	0.6607	0.6886
116	35788.7	37.1	0.6773	0.6948	0.6548	0.6627	0.6762	0.6744	0.7001	0.7191	0.6412	0.6583	0.6523	0.6401	0.6525	0.6794	0.6838	0.6874	0.6174	0.6603	0.6447	0.6578	0.6697	0.6805	0.6631	0.6719	0.678	0.7297	0.756	0.7547	0.7904	0.7815	0.7802	0.7389	0.6151	0.6504	0.6432	0.6619	0.6828	0.696	0.7185	0.702	0.6248	0.6755	0.6928	0.6705	0.7312	0.6729	0.7
117	36099.9	37.4	0.6727	0.6957	0.6546	0.6658	0.6815	0.6755	0.6993	0.7218	0.6441	0.6672	0.6548	0.6407	0.6543	0.6768	0.6861	0.6916	0.6151	0.6641	0.6458	0.6585	0.6682	0.6796	0.6636	0.6724	0.6793	0.7336	0.7563	0.7521	0.793	0.7862	0.7781	0.7445	0.6148	0.6577	0.6482	0.6696	0.6839	0.6949	0.7158	0.6992	0.6385	0.6918	0.7022	0.6866	0.7404	0.6859	0.715
118	36411.1	37.1	0.6778	0.6981	0.6543	0.6678	0.68	0.6799	0.6999	0.7229	0.6426	0.6671	0.6516	0.6428	0.6538	0.6747	0.6911	0.6916	0.6229	0.6659	0.643	0.6601	0.6734	0.6819	0.665	0.6704	0.6815	0.7292	0.7549	0.753	0.791	0.7913	0.7679	0.7485	0.6152	0.6639	0.6505	0.675	0.6858	0.6956	0.7144	0.6942	0.6573	0.7136	0.6993	0.7056	0.74	0.7013	0.7306
119	36722.3	37.2	0.6814	0.7008	0.6607	0.6697	0.6785	0.6769	0.7031	0.7239	0.6464	0.6701	0.6549	0.6417	0.6504	0.6764	0.6935	0.6915	0.6241	0.6664	0.644	0.6587	0.6675	0.6822	0.6656	0.67	0.6795	0.7281	0.7423	0.7443	0.7756	0.7909	0.7499	0.7536	0.6203	0.6672	0.6544	0.6786	0.6914	0.6983	0.7135	0.6901	0.6737	0.7222	0.6993	0.7157	0.7397	0.7221	0.7508
120	37033.5	37.2	0.6787	0.6907	0.6583	0.6731	0.68	0.6793	0.7005	0.7259	0.6517	0.6685	0.6528	0.6448	0.654	0.6769	0.6991	0.6995	0.6215	0.6751	0.6446	0.661	0.6679	0.68	0.6672	0.6725	0.6831	0.7138	0.725	0.7292	0.7563	0.7791	0.7316	0.7492	0.6236	0.6733	0.6622	0.6849	0.6986	0.7034	0.7157	0.6883	0.6773	0.7206	0.696	0.7151	0.7378	0.7336	0.7614
121	37344.7	36.9	0.6828	0.7004	0.6632	0.6727	0.6842	0.6784	0.7003	0.7293	0.6507	0.6752	0.6542	0.6444	0.6588	0.6804	0.7029	0.6998	0.6206	0.6707	0.6436	0.6602	0.668	0.6808	0.667	0.6746	0.6855	0.6968	0.7075	0.712	0.7393	0.7646	0.7158	0.7402	0.629	0.6803	0.668	0.6926	0.7058	0.7109	0.7189	0.688	0.6719	0.7206	0.6862	0.7137	0.7301	0.7363	0.7628
122	37655.9	36.8	0.6821	0.7049	0.6608	0.673	0.6824	0.6834	0.7038	0.7307	0.6564	0.6772	0.6571	0.6432	0.6553	0.6792	0.6992	0.6994	0.62	0.6769	0.6426	0.6561	0.6665	0.6796	0.6673	0.6756	0.6816	0.6791	0.6944	0.6958	0.7253	0.749	0.7023	0.7294	0.6333	0.6864	0.6764	0.6999	0.712	0.7151	0.7228	0.6898	0.6671	0.7159	0.6739	0.7127	0.7188	0.7368	0.7657
123	37967.1	37.5	0.6795	0.7028	0.6559	0.6714	0.6829	0.6813	0.7123	0.7301	0.6603	0.6777	0.6534	0.6445	0.6572	0.6781	0.6964	0.7011	0.6263	0.6756	0.6424	0.6571	0.6658	0.6776	0.6651	0.6774	0.6755	0.6655	0.6852	0.6836	0.7137	0.7333	0.6894	0.717	0.6377	0.6933	0.6829	0.7064	0.7194	0.721	0.7274	0.692	0.6675	0.7065	0.6664	0.7061	0.7118	0.7344	0.7593
124	38278.3	37.1	0.6876	0.7014	0.6603	0.6752	0.6892	0.6804	0.7134	0.734	0.6668	0.6833	0.6591	0.6448	0.6549	0.6796	0.6971	0.7018	0.6207	0.6799	0.6421	0.652	0.6709	0.6765	0.6667	0.6785	0.6772	0.6471	0.6765	0.6733	0.7035	0.7194	0.682	0.7064	0.6418	0.6967	0.6895	0.7125	0.7273	0.7291	0.7343	0.6968	0.6598	0.6936	0.6617	0.6955	0.706	0.7243	0.7505
125	38589.5	36.7	0.6828	0.7022	0.6653	0.674	0.6835	0.6832	0.7106	0.7334	0.6653	0.6849	0.6602	0.6455	0.6587	0.6819	0.7051	0.7043	0.6203	0.6771	0.6466	0.6511	0.6634	0.6763	0.6673	0.6801	0.6596	0.6456	0.6501	0.666	0.6967	0.7085	0.6778	0.6982	0.6459	0.7016	0.6943	0.7183	0.7373	0.737	0.7434	0.7029	0.654	0.6866	0.6592	0.6865	0.7032	0.7163	0.7418
126	38900.7	37.1	0.6836	0.712	0.6647	0.6752	0.6844	0.6813	0.7173	0.7363	0.6673	0.6895	0.6575	0.6447	0.6594	0.6797	0.7076	0.704	0.6242	0.6824	0.6403	0.6506	0.6647	0.6746	0.6668	0.6811	0.6403	0.6544	0.6513	0.6594	0.6921	0.6993	0.6723	0.6875	0.6499	0.7054	0.6998	0.723	0.7445	0.7456	0.7516	0.7093	0.6462	0.6798	0.6554	0.6795	0.6995	0.7079	0.7335
127	39211.9	37.4	0.6823	0.7094	0.6696	0.6781	0.6858	0.6832	0.7145	0.7378	0.6735	0.6977	0.6609	0.6473	0.6605	0.6818	0.7118	0.7066	0.6304	0.6912	0.6437	0.65	0.6629	0.6749	0.6651	0.6806	0.6351	0.6496	0.6455	0.6551	0.6902	0.6912	0.6669	0.6793	0.6529	0.7093	0.705	0.7282	0.7512	0.7542	0.7573	0.7183	0.6409	0.6761	0.6498	0.6763	0.6953	0.7028	0.7273
128	39523.2	37	0.6817	0.7137	0.6671	0.6765	0.686	0.6859	0.7129	0.74	0.6702	0.6925	0.6585	0.6478	0.6597	0.6801	0.7164	0.7115	0.6262	0.6877	0.6461	0.6508	0.6629	0.6735	0.6694	0.6819	0.6247	0.6472	0.6511	0.6493	0.6881	0.687	0.6678	0.6727	0.6522	0.7124	0.7079	0.7319	0.7569	0.7598	0.7626	0.7257	0.6354	0.671	0.6451	0.6735	0.6907	0.6989	0.7229
129	39834.4	37.2	0.6805	0.7147	0.6722	0.6809	0.6875	0.6816	0.7147	0.7399	0.6771	0.6857	0.6572	0.6499	0.6599	0.6816	0.7154	0.7125	0.6418	0.69	0.6476	0.6508	0.6655	0.6758	0.6655	0.6823	0.6304	0.6448	0.651	0.6534	0.6858	0.6862	0.6665	0.6662	0.6552	0.7151	0.7105	0.7363	0.7621	0.7671	0.7693	0.7341	0.6286	0.6665	0.6433	0.6718	0.6865	0.6949	0.7186
130	40145.6	37.4	0.6875	0.7258	0.6694	0.6837	0.6874	0.6877	0.7197	0.7445	0.6805	0.6906	0.6621	0.649	0.6609	0.6823	0.7108	0.7117	0.6292	0.6932	0.649	0.6565	0.6727	0.6738	0.6683	0.6824	0.623	0.6422	0.6439	0.6509	0.6854	0.6809	0.6652	0.6634	0.6541	0.7168	0.715	0.7376	0.7685	0.774	0.7745	0.7407	0.6237	0.6647	0.6443	0.6685	0.685	0.6905	0.7146
131	40456.8	36.9	0.6884	0.7227	0.6714	0.6814	0.6876	0.6898	0.7177	0.7436	0.6842	0.7013	0.6652	0.6543	0.6617	0.684	0.7125	0.7203	0.6298	0.7016	0.6477	0.6558	0.6731	0.6751	0.6677	0.6832	0.6188	0.6438	0.6489	0.6511	0.6863	0.6775	0.6654	0.659	0.6623	0.7205	0.717	0.7408	0.7717	0.7786	0.78	0.7464	0.6161	0.6627	0.6482	0.6649	0.6855	0.6848	0.7102
132	40768	36.8	0.6752	0.7257	0.6723	0.6806	0.696	0.6859	0.7224	0.7495	0.6805	0.6986	0.6617	0.6515	0.6642	0.6826	0.7204	0.7147	0.6385	0.7011	0.652	0.6539	0.6631	0.6741	0.669	0.6861	0.6316	0.6424	0.645	0.6536	0.6865	0.6773	0.6669	0.6587	0.6577	0.7186	0.7189	0.7405	0.7759	0.7828	0.7877	0.7533	0.6104	0.6636	0.6533	0.6632	0.6892	0.6808	0.7082
133	41079.2	37.4	0.6824	0.7245	0.6729	0.6807	0.688	0.6865	0.7294	0.7491	0.684	0.6961	0.6638	0.6508	0.6615	0.6864	0.7163	0.7213	0.639	0.6663	0.6487	0.6553	0.6653	0.6736	0.6696	0.6852	0.6204	0.6455	0.6458	0.6523	0.6874	0.6781	0.6624	0.6576	0.6535	0.7208	0.7207	0.7412	0.778	0.7879	0.7872	0.7576	0.6104	0.6679	0.6576	0.6646	0.6925	0.679	0.707
134	41390.4	37.1	0.6844	0.721	0.6764	0.6869	0.6889	0.6848	0.7265	0.7523	0.6865	0.6585	0.6648	0.6511	0.6639	0.6898	0.716	0.7185	0.6408	0.6975	0.6448	0.657	0.6635	0.6784	0.6705	0.6866	0.6275	0.6418	0.6432	0.6541	0.6839	0.6752	0.6629	0.6577	0.6595	0.7164	0.7217	0.7394	0.7814	0.7913	0.7842	0.7612	0.61	0.6738	0.6625	0.6677	0.6975	0.681	0.7088
135	41701.6	36.8	0.6799	0.7164	0.6766	0.6842	0.6921	0.6884	0.7253	0.7533	0.6948	0.7103	0.6647	0.6488	0.6618	0.6844	0.7243	0.7222	0.6381	0.6984	0.6497	0.6541	0.664	0.6729	0.6682	0.6859	0.6302	0.63	0.648	0.6526	0.689	0.6764	0.6629	0.6555	0.6663	0.7224	0.724	0.7336	0.7812	0.7932	0.7711	0.7662	0.612	0.6815	0.6692	0.6737	0.7003	0.6834	0.7114
136	42012.8	37.1	0.68	0.72	0.6775	0.6911	0.6939	0.6885	0.7271	0.7544	0.692	0.7111	0.6672	0.6497	0.6697	0.683	0.7228	0.7234	0.6442	0.7015	0.6525	0.6556	0.6633	0.6739	0.6721	0.6925	0.6295	0.6397	0.6446	0.6539	0.6877	0.6761	0.663	0.6584	0.6659	0.7007	0.7236	0.7182	0.7817	0.7944	0.7541	0.7694	0.6133	0.6891	0.6769	0.6814	0.7075	0.6884	0.7159
137	42324	37.4	0.6746	0.7341	0.677	0.6932	0.6955	0.6909	0.7288	0.7578	0.6958	0.7175	0.6676	0.6505	0.6634	0.6843	0.7238	0.725	0.6495	0.7047	0.6559	0.6525	0.6601	0.676	0.6692	0.6891	0.6391	0.6425	0.6516	0.6521	0.6918	0.6712	0.6626	0.6581	0.6709	0.6901	0.7225	0.7035	0.7761	0.7872	0.7362	0.7647	0.6156	0.6974	0.684	0.6903	0.716	0.6913	0.7217
138	42635.2	37	0.6846	0.7317	0.6834	0.6923	0.6926	0.6895	0.7282	0.7579	0.6915	0.7106	0.6695	0.6526	0.6641	0.6844	0.7289	0.7291	0.6668	0.7096	0.653	0.6547	0.6666	0.6754	0.6716	0.691	0.6292	0.6339	0.6455	0.6527	0.6894	0.6717	0.6659	0.658	0.6707	0.6692	0.7151	0.6878	0.7619	0.7725	0.7212	0.7555	0.6198	0.7049	0.6921	0.6988	0.7249	0.6965	0.7291
139	42946.4	36.8	0.6832	0.7264	0.6739	0.6985	0.7026	0.6933	0.7338	0.762	0.6945	0.7084	0.6655	0.6541	0.6717	0.6865	0.728	0.7236	0.6498	0.7157	0.6525	0.657	0.6771	0.6757	0.6741	0.6924	0.6342	0.6433	0.6425	0.6491	0.6903	0.6734	0.6669	0.6596	0.6714	0.6528	0.7028	0.679	0.7457	0.7545	0.7055	0.7423	0.6258	0.7124	0.6987	0.708	0.7317	0.7025	0.7359
140	43257.6	37.2	0.6778	0.7235	0.6865	0.6979	0.6968	0.6918	0.7346	0.7622	0.7018	0.7103	0.669	0.6529	0.6643	0.6851	0.7277	0.7357	0.6648	0.7088	0.6573	0.6575	0.669	0.6764	0.6745	0.6937	0.6461	0.6399	0.6451	0.6453	0.6921	0.6727	0.6674	0.6589	0.6813	0.6534	0.6925	0.6714	0.729	0.7399	0.6955	0.7295	0.6313	0.7186	0.7055	0.7158	0.7377	0.7104	0.7415
141	43568.8	37.2	0.683	0.7353	0.6845	0.6993	0.695	0.6924	0.7348	0.7685	0.7084	0.7145	0.6704	0.6571	0.6674	0.6866	0.7321	0.7367	0.675	0.7125	0.6586	0.6576	0.6739	0.6743	0.6761	0.6946	0.6341	0.6385	0.6554	0.6459	0.6873	0.6691	0.6642	0.6564	0.674	0.6403	0.6819	0.6661	0.7133	0.7258	0.689	0.7189	0.6338	0.7264	0.7084	0.7237	0.7433	0.7183	0.7489
142	43880	36.8	0.6671	0.7479	0.6883	0.6954	0.6989	0.6921	0.7379	0.7665	0.706	0.6973	0.6699	0.6565	0.666	0.6851	0.7292	0.7335	0.6598	0.7158	0.6512	0.6582	0.6619	0.6733	0.6769	0.6955	0.6311	0.6455	0.6591	0.6495	0.7016	0.6718	0.6692	0.6625	0.6752	0.6375	0.6812	0.6696	0.7038	0.7176	0.6819	0.7079	0.635	0.7283	0.7137	0.7303	0.7505	0.7268	0.7547
143	44191.2	37.1	0.6873	0.7169	0.6895	0.7054	0.6983	0.6931	0.7369	0.767	0.7056	0.696	0.6702	0.6548	0.6663	0.689	0.7336	0.7371	0.6644	0.7284	0.6629	0.6592	0.6687	0.6729	0.6813	0.6994	0.6366	0.636	0.6587	0.6473	0.6978	0.6693	0.67	0.6636	0.6845	0.6595	0.675	0.6663	0.6932	0.7071	0.6786	0.6982	0.6367	0.7335	0.7166	0.7374	0.7557	0.7344	0.76
144	44502.5	37.4	0.6809	0.7229	0.683	0.7032	0.7005	0.6962	0.74	0.769	0.7051	0.7025	0.6749	0.6584	0.6699	0.6885	0.7358	0.7338	0.6651	0.7295	0.6584	0.6587	0.666	0.6755	0.6819	0.7009	0.6485	0.6632	0.6569	0.6486	0.7002	0.6665	0.665	0.6635	0.6835	0.6414	0.6798	0.6598	0.6882	0.7036	0.6733	0.6901	0.6348	0.7377	0.7206	0.7419	0.7603	0.7415	0.7688
145	44813.7	37.1	0.6614	0.7132	0.6871	0.7017	0.7072	0.6949	0.7414	0.771	0.7063	0.7022	0.6734	0.6569	0.6684	0.6873	0.7366	0.7365	0.6722	0.7224	0.6452	0.6696	0.6681	0.6757	0.679	0.7018	0.6496	0.6572	0.6597	0.6489	0.7	0.6681	0.6617	0.6643	0.6734	0.6359	0.6698	0.6592	0.6843	0.6951	0.6715	0.6836	0.637	0.7409	0.7241	0.7476	0.7651	0.7472	0.7717
146	45124.9	36.7	0.6704	0.7168	0.6946	0.7012	0.7027	0.6976	0.7407	0.7731	0.7093	0.7001	0.6759	0.6597	0.6707	0.691	0.743	0.7391	0.667	0.7273	0.6503	0.661	0.6664	0.675	0.6832	0.7016	0.644	0.642	0.6663	0.6482	0.703	0.6624	0.6728	0.6599	0.683	0.6378	0.6698	0.6711	0.6824	0.6952	0.6725	0.6782	0.6327	0.7462	0.7274	0.7517	0.7675	0.7525	0.7771
147	45436.1	37.4	0.6813	0.7286	0.6869	0.6989	0.7075	0.6975	0.7513	0.7731	0.7193	0.7067	0.6773	0.6585	0.6694	0.6888	0.749	0.748	0.6697	0.722	0.6579	0.6602	0.6678	0.6761	0.6839	0.7018	0.6575	0.6424	0.6714	0.6485	0.7025	0.6667	0.6609	0.6646	0.6722	0.6341	0.666	0.6588	0.6785	0.6929	0.6689	0.6719	0.6349	0.7458	0.7297	0.7569	0.7731	0.7587	0.7808
148	45747.3	37.4	0.6773	0.7263	0.6992	0.7025	0.7109	0.6986	0.7458	0.7756	0.7153	0.7066	0.6786	0.6625	0.6714	0.6921	0.742	0.7504	0.6762	0.728	0.6599	0.6657	0.6699	0.6781	0.6827	0.7032	0.6668	0.6506	0.6708	0.6482	0.7029	0.6633	0.6672	0.6628	0.6791	0.6418	0.6631	0.6569	0.676	0.6899	0.6672	0.6676	0.6386	0.7465	0.7321	0.7619	0.7741	0.7625	0.7845
149	46058.5	37.1	0.6725	0.7324	0.6998	0.7088	0.7218	0.6997	0.7657	0.7761	0.7136	0.7028	0.6808	0.6625	0.6733	0.692	0.7578	0.7441	0.6838	0.7357	0.6581	0.6637	0.6677	0.6774	0.6844	0.7053	0.6736	0.6515	0.6736	0.6534	0.7051	0.6642	0.6685	0.6648	0.6901	0.6345	0.6623	0.6585	0.6767	0.6906	0.6687	0.664	0.6419	0.7482	0.7334	0.7637	0.7736	0.7692	0.79
150	46369.7	36.8	0.6887	0.7454	0.6964	0.7021	0.7044	0.7018	0.7613	0.7826	0.7181	0.7053	0.6804	0.6626	0.6836	0.692	0.7463	0.7482	0.6841	0.7369	0.6669	0.663	0.6687	0.6753	0.6874	0.7099	0.663	0.6437	0.668	0.6532	0.7023	0.6648	0.668	0.6677	0.6705	0.6389	0.6632	0.6612	0.676	0.6883	0.6687	0.6622	0.6446	0.7347	0.7343	0.7644	0.7773	0.7704	0.7896
151	46680.9	37.4	0.6641	0.7158	0.6949	0.7047	0.7098	0.7086	0.75	0.7747	0.7247	0.709	0.6777	0.6597	0.6834	0.6935	0.7412	0.7555	0.6835	0.7365	0.6639	0.668	0.6751	0.6778	0.6893	0.7157	0.6604	0.6501	0.6695	0.6488	0.6982	0.6633	0.6714	0.6726	0.674	0.6313	0.6598	0.6567	0.6764	0.6861	0.6732	0.6634	0.6524	0.7121	0.7334	0.7716	0.7736	0.7724	0.7828
152	46992.1	37.4	0.6592	0.7364	0.6912	0.7106	0.7123	0.7047	0.7539	0.7769	0.7202	0.7197	0.6882	0.6614	0.6735	0.6945	0.7587	0.7538	0.6897	0.74	0.6577	0.6672	0.6825	0.6765	0.688	0.7133	0.6628	0.6555	0.6719	0.6436	0.7028	0.6649	0.6747	0.6708	0.6895	0.6353	0.6672	0.6577	0.6759	0.6776	0.6721	0.666	0.6445	0.6935	0.729	0.7574	0.7681	0.7721	0.7687
153	47303.3	36.8	0.6695	0.7278	0.686	0.7096	0.7075	0.7004	0.7531	0.7765	0.7211	0.7129	0.684	0.6653	0.6754	0.6936	0.7417	0.748	0.6942	0.75	0.6672	0.6605	0.6676	0.6797	0.6904	0.7104	0.6744	0.6481	0.6837	0.6414	0.7035	0.6626	0.6725	0.6724	0.6876	0.6329	0.6626	0.6596	0.6714	0.6807	0.672	0.6642	0.6519	0.6783	0.717	0.7438	0.753	0.7645	0.7461
154	47614.5	37.1	0.6802	0.7625	0.6815	0.7067	0.7118	0.7068	0.7612	0.7786	0.7173	0.7074	0.6831	0.6651	0.6762	0.6953	0.7555	0.7593	0.6862	0.7439	0.6648	0.666	0.6788	0.6793	0.6893	0.7161	0.6666	0.6514	0.6809	0.6453	0.6998	0.6624	0.6717	0.6732	0.683	0.6299	0.6618	0.6548	0.6721	0.6805	0.6746	0.6662	0.6602	0.6673	0.7062	0.731	0.7333	0.75	0.7319
155	47925.7	37.4	0.6543	0.7334	0.6836	0.7098	0.7075	0.7114	0.7575	0.7744	0.7237	0.712	0.6893	0.6646	0.6768	0.6976	0.7548	0.7561	0.6869	0.7517	0.6579	0.666	0.6699	0.6776	0.6895	0.7184	0.6687	0.655	0.6841	0.6477	0.7022	0.6621	0.6735	0.6738	0.6921	0.6342	0.6551	0.6568	0.6704	0.6843	0.672	0.6658	0.6788	0.6491	0.6985	0.7168	0.7223	0.7348	0.7118
156	48237	36.8	0.6782	0.7433	0.6898	0.7012	0.7119	0.7054	0.7632	0.7791	0.7204	0.7112	0.6892	0.669	0.6857	0.6977	0.7503	0.7551	0.6987	0.7538	0.6756	0.6733	0.6741	0.6782	0.6909	0.7175	0.6689	0.67	0.6826	0.6421	0.698	0.6639	0.6753	0.6793	0.6969	0.6314	0.6596	0.6516	0.6722	0.6826	0.6754	0.669	0.6555	0.6435	0.6789	0.7134	0.7091	0.7209	0.707
157	48548.2	37.1	0.6695	0.7454	0.6877	0.7139	0.7141	0.706	0.7666	0.7831	0.7362	0.7144	0.6919	0.6663	0.6842	0.6944	0.7539	0.7529	0.7038	0.755	0.655	0.6655	0.6751	0.6804	0.6907	0.717	0.6742	0.66	0.6814	0.6487	0.6983	0.6704	0.6769	0.6794	0.6789	0.6324	0.6616	0.6541	0.6665	0.6779	0.6738	0.6659	0.6739	0.6332	0.6706	0.714	0.7012	0.7082	0.6992
158	48859.4	37.2	0.6659	0.7168	0.6956	0.7068	0.7026	0.7128	0.7548	0.7847	0.7312	0.7211	0.6887	0.6678	0.6837	0.6991	0.7517	0.7653	0.7074	0.6867	0.6698	0.6671	0.672	0.6767	0.6914	0.7211	0.6748	0.6695	0.679	0.6504	0.6976	0.6696	0.6807	0.6804	0.6793	0.6504	0.6537	0.65	0.6659	0.6809	0.6782	0.6671	0.6587	0.6336	0.6655	0.7152	0.6948	0.6981	0.6931
159	49170.6	36.7	0.6719	0.7447	0.7016	0.6964	0.7177	0.7113	0.7556	0.7774	0.7109	0.726	0.6925	0.672	0.6887	0.6982	0.7622	0.7639	0.6931	0.7377	0.6779	0.6678	0.6732	0.6802	0.6971	0.7218	0.683	0.666	0.6868	0.649	0.6954	0.6647	0.6849	0.6852	0.6932	0.6301	0.6531	0.6516	0.6673	0.6833	0.6748	0.6677	0.6711	0.6401	0.6694	0.7152	0.6923	0.6933	0.6858
160	49481.8	37.1	0.6645	0.7433	0.6825	0.7122	0.7014	0.7135	0.7531	0.7776	0.7192	0.7138	0.691	0.6687	0.6863	0.6982	0.7591	0.7635	0.701	0.7757	0.6696	0.6756	0.6731	0.6832	0.6926	0.7239	0.675	0.6671	0.6874	0.6506	0.6969	0.6673	0.678	0.6817	0.7027	0.642	0.6578	0.655	0.6657	0.6838	0.6854	0.6678	0.6815	0.6329	0.6665	0.7457	0.6852	0.6859	0.6841
161	49793	37.5	0.6612	0.7373	0.6873	0.7124	0.7	0.7198	0.7681	0.7775	0.7282	0.7144	0.6952	0.6705	0.6805	0.7003	0.7598	0.7661	0.7097	0.7518	0.6456	0.6712	0.6751	0.6821	0.6945	0.7254	0.6934	0.6769	0.6872	0.6532	0.6956	0.6686	0.6801	0.6843	0.694	0.6445	0.6557	0.6507	0.6659	0.6852	0.6768	0.6691	0.6748	0.6348	0.6608	0.7128	0.6812	0.6853	0.6795
162	50104.2	37.2	0.6637	0.7471	0.694	0.6971	0.7027	0.7098	0.757	0.7787	0.7125	0.7336	0.6976	0.6747	0.6798	0.7014	0.7589	0.7678	0.7123	0.7594	0.6526	0.6716	0.6784	0.6788	0.6947	0.7298	0.6884	0.671	0.684	0.6478	0.7006	0.6665	0.6811	0.6873	0.7041	0.6406	0.6541	0.6548	0.6712	0.6827	0.6808	0.6706	0.696	0.6448	0.6589	0.7169	0.6797	0.6852	0.6818
163	50415.4	36.7	0.6749	0.7081	0.672	0.7125	0.6944	0.7149	0.7606	0.7763	0.7168	0.7194	0.7039	0.6774	0.6857	0.7038	0.7651	0.7702	0.7154	0.7561	0.6548	0.6729	0.6858	0.6777	0.6977	0.7284	0.6952	0.678	0.6913	0.6491	0.6988	0.6649	0.6805	0.6906	0.7005	0.6237	0.6573	0.6478	0.6611	0.6876	0.6772	0.6721	0.6734	0.6302	0.6531	0.6824	0.6712	0.6797	0.6838
164	50726.6	37.2	0.6956	0.7651	0.6771	0.7214	0.6933	0.7269	0.7745	0.7762	0.7152	0.7188	0.6994	0.6755	0.6838	0.7026	0.7598	0.7715	0.7202	0.7645	0.6436	0.6749	0.6768	0.683	0.6942	0.7315	0.7002	0.6656	0.6927	0.6537	0.705	0.6638	0.6814	0.686	0.7053	0.6361	0.6601	0.6504	0.6592	0.6942	0.6764	0.6706	0.6706	0.6339	0.6554	0.6877	0.6683	0.681	0.6853
165	51037.8	37.4	0.671	0.7113	0.6576	0.7054	0.6926	0.7066	0.7797	0.7755	0.7242	0.7208	0.695	0.6767	0.684	0.7019	0.7635	0.7714	0.71	0.7682	0.6521	0.673	0.6744	0.6841	0.6983	0.7345	0.6906	0.6625	0.6954	0.6553	0.702	0.6625	0.6842	0.6897	0.7195	0.6451	0.6651	0.6556	0.671	0.6971	0.6834	0.6767	0.6915	0.632	0.6455	0.7375	0.6577	0.6778	0.6769
166	51349	36.8	0.6615	0.7621	0.6773	0.7021	0.6887	0.7104	0.7675	0.7776	0.723	0.7251	0.7055	0.6802	0.6855	0.7038	0.7569	0.7764	0.7253	0.7666	0.6396	0.6718	0.6718	0.6852	0.6966	0.7359	0.7032	0.6836	0.6882	0.6624	0.7075	0.6712	0.6899	0.6879	0.7125	0.6576	0.6582	0.6593	0.6553	0.697	0.682	0.6647	0.6898	0.6435	0.6521	0.7415	0.6647	0.6741	0.6743
167	51660.2	37.2	0.6552	0.7163	0.6499	0.7105	0.6868	0.7242	0.774	0.7758	0.7102	0.7294	0.7044	0.6839	0.6834	0.7057	0.7615	0.7863	0.7157	0.7902	0.6495	0.6744	0.6785	0.684	0.7073	0.7312	0.7014	0.6611	0.6849	0.6578	0.7073	0.6683	0.6916	0.6919	0.7336	0.6405	0.6579	0.6711	0.6593	0.693	0.684	0.6643	0.698	0.6372	0.6515	0.76	0.6635	0.675	0.6812
168	51971.4	37.4	0.7208	0.7566	0.7578	0.7221	0.6808	0.7055	0.7799	0.7711	0.7432	0.7455	0.6991	0.6802	0.6857	0.7039	0.7667	0.7775	0.7205	0.8038	0.6497	0.6757	0.6754	0.6886	0.7066	0.7299	0.704	0.6664	0.6937	0.6566	0.7133	0.6666	0.6907	0.6934	0.7258	0.6565	0.6554	0.6549	0.6629	0.6978	0.6862	0.6702	0.6828	0.6295	0.6547	0.7436	0.6573	0.6734	0.6818
169	52282.6	37.1	0.6797	0.7158	0.7007	0.7177	0.68	0.7324	0.7599	0.7696	0.7119	0.7594	0.7117	0.6847	0.6882	0.7059	0.774	0.7751	0.7179	0.7046	0.641	0.6824	0.6748	0.6868	0.7064	0.7317	0.7258	0.6736	0.6918	0.6603	0.7067	0.6694	0.6917	0.7017	0.7259	0.6531	0.6658	0.6615	0.6661	0.7005	0.695	0.6687	0.6876	0.6359	0.6459	0.73	0.6649	0.6759	0.6786
170	52593.8	36.8	0.6644	0.7285	0.6459	0.7095	0.6769	0.7041	0.778	0.7757	0.713	0.7635	0.7036	0.686	0.6897	0.7095	0.7724	0.7738	0.7101	0.7679	0.6415	0.6765	0.6768	0.6841	0.709	0.7339	0.7133	0.6668	0.6892	0.7598	0.7085	0.6674	0.6875	0.7052	0.713	0.6726	0.6624	0.656	0.6628	0.7015	0.6963	0.6749	0.6928	0.6231	0.6459	0.7774	0.6586	0.672	0.6815
171	52905	37.6	0.6628	0.7249	0.636	0.7046	0.6789	0.7199	0.7818	0.7709	0.7284	0.7639	0.7053	0.6873	0.6906	0.707	0.7726	0.7819	0.7312	0.7766	0.6417	0.6819	0.684	0.6872	0.7073	0.7378	0.7064	0.6667	0.6869	0.6567	0.7049	0.6636	0.6879	0.6972	0.7274	0.658	0.6684	0.6552	0.6646	0.7092	0.7022	0.6787	0.6933	0.6258	0.6365	0.7487	0.6517	0.6732	0.68
172	53216.2	37.2	0.6539	0.6742	0.6514	0.6999	0.6699	0.7057	0.7808	0.7709	0.7282	0.7736	0.7085	0.692	0.691	0.7102	0.7727	0.7962	0.7293	0.7604	0.6396	0.6799	0.6805	0.6937	0.7085	0.7354	0.7178	0.688	0.6905	0.6531	0.7073	0.6672	0.6995	0.7027	0.728	0.6676	0.6635	0.6628	0.664	0.7085	0.6946	0.6792	0.7215	0.6357	0.6411	0.758	0.6647	0.6772	0.6875
173	53527.2	36.8	0.6881	0.7378	0.6213	0.7044	0.666	0.7129	0.7731	0.7713	0.7008	0.7769	0.7168	0.6845	0.6967	0.7088	0.7809	0.7812	0.7309	0.7638	0.6425	0.6824	0.675	0.6868	0.7089	0.7387	0.7111	0.7084	0.6839	0.6464	0.7059	0.6733	0.6939	0.705	0.7356	0.6712	0.6692	0.657	0.663	0.708	0.7035	0.6794	0.6994	0.6292	0.6399	0.7563	0.6624	0.6741	0.687
174	53838.3	37.1	0.6958	0.7998	0.6178	0.7035	0.668	0.7041	0.7887	0.7771	0.7343	0.7914	0.711	0.6937	0.6898	0.7148	0.7798	0.7821	0.7192	0.7698	0.6362	0.69	0.6895	0.6984	0.7122	0.7469	0.7085	0.7005	0.6894	0.6514	0.7114	0.6703	0.6931	0.6989	0.7329	0.6628	0.6673	0.6547	0.6582	0.7138	0.7058	0.6875	0.6979	0.6492	0.648	0.7771	0.6981	0.6694	0.6995
175	54149.5	37.5	0.672	0.813	0.6408	0.7	0.6589	0.7015	0.75	0.7799	0.7344	0.8398	0.7129	0.6899	0.7008	0.7102	0.7879	0.7987	0.7218	0.7757	0.6364	0.6815	0.6752	0.6926	0.7083	0.7429	0.7317	0.6755	0.6838	0.6641	0.7148	0.6677	0.7007	0.706	0.7347	0.6723	0.6669	0.6617	0.6601	0.7167	0.6997	0.6937	0.6976	0.6583	0.6471	0.7765	0.7442	0.677	0.7135
176	54460.8	37.1	0.6566	0.7149	0.6215	0.7048	0.6558	0.7022	0.7439	0.7713	0.7114	0.7958	0.7044	0.6904	0.6918	0.7129	0.7948	0.7885	0.7625	0.7625	0.6321	0.6843	0.6714	0.6957	0.7125	0.7427	0.7343	0.6872	0.6832	0.6581	0.7179	0.6746	0.698	0.7096	0.7319	0.6668	0.6755	0.6609	0.6615	0.7272	0.7124	0.6858	0.7	0.6471	0.6634	0.7388	0.76	0.6782	0.7276
177	54772	36.8	0.6975	0.6903	0.6109	0.7182	0.6513	0.7	0.7628	0.7715	0.7432	0.8305	0.7138	0.6942	0.705	0.714	0.7861	0.7922	0.7181	0.7512	0.6323	0.6814	0.6747	0.6937	0.7067	0.7451	0.7185	0.6874	0.6962	0.663	0.7045	0.6705	0.6975	0.7153	0.7416	0.6791	0.6693	0.6574	0.6533	0.7338	0.7028	0.6932	0.7285	0.6115	0.6521	0.7678	0.8103	0.6731	0.7596
178	55083.2	37.4	0.6484	0.6968	0.6088	0.7026	0.6539	0.704	0.7568	0.7746	0.7117	0.8271	0.7154	0.6979	0.7037	0.7176	0.7928	0.8033	0.7127	0.7684	0.6331	0.6902	0.6748	0.6924	0.7056	0.754	0.7207	0.6898	0.7009	0.6606	0.7087	0.6744	0.697	0.7143	0.7349	0.6688	0.675	0.6685	0.6505	0.7318	0.711	0.6869	0.7102	0.6319	0.6375	0.7285	0.802	0.6745	0.709
179	55394.4	37.2	0.6552	0.7079	0.6021	0.697	0.66	0.6983	0.7638	0.7732	0.7199	0.827	0.717	0.7109	0.6987	0.7152	0.7984	0.7931	0.7308	0.7722	0.6359	0.6787	0.6748	0.7104	0.7092	0.7485	0.7307	0.694	0.7021	0.6544	0.7117	0.6741	0.7001	0.7313	0.7457	0.6815	0.6799	0.6695	0.6594	0.7321	0.7222	0.7019	0.7273	0.6571	0.6416	0.774	0.8279	0.6721	0.7122
180	55705.6	36.8	0.6794	0.7493	0.602	0.7096	0.6472	0.6998	0.7561	0.7639	0.7696	0.823	0.7214	0.694	0.7021	0.7174	0.7888	0.7939	0.7122	0.7588	0.6326	0.6809	0.686	0.6913	0.7253	0.7523	0.7411	0.7006	0.7216	0.6595	0.7165	0.6745	0.7047	0.7149	0.7537	0.6931	0.6869	0.6616	0.653	0.7473	0.7315	0.6952	0.7109	0.6436	0.6489	0.6728	0.8544	0.6706	0.7419
181	56016.8	37.4	0.6596	0.767	0.6515	0.6892	0.6465	0.7023	0.7575	0.7658	0.6914	0.8216	0.7072	0.6936	0.7009	0.7211	0.7796	0.7937	0.7107	0.7745	0.6335	0.6823	0.6723	0.6937	0.709	0.7515	0.7304	0.7038	0.72	0.6738	0.7086	0.6715	0.7083	0.7196	0.7559	0.6667	0.6789	0.6614	0.6471	0.7668	0.7335	0.692	0.707	0.6295	0.6512	0.8128	0.8397	0.6748	0.801
182	56328	37.4	0.6567	0.7249	0.5953	0.7407	0.6419	0.7018	0.7375	0.7679	0.7023	0.8223	0.7155	0.701	0.7112	0.7209	0.7997	0.807	0.7033	0.7619	0.6337	0.6927	0.6767	0.6934	0.707	0.7523	0.7261	0.722	0.7088	0.654	0.7085	0.6965	0.7057	0.7114	0.7456	0.6784	0.6807	0.6639	0.6506	0.7434	0.7257	0.7	0.7232	0.6467	0.6601	0.8024	0.8679	0.6729	0.8295
183	56639.2	36.7	0.6658	0.7423	0.5902	0.6863	0.6383	0.7034	0.7543	0.767	0.7338	0.8572	0.7172	0.699	0.7044	0.72	0.7879	0.8067	0.7188	0.78	0.6298	0.6766	0.6715	0.6978	0.7088	0.7533	0.7279	0.6955	0.7213	0.6603	0.7155	0.6725	0.7125	0.7194	0.7566	0.6888	0.6742	0.6644	0.6453	0.758	0.723	0.7034	0.7272	0.6348	0.6567	0.8011	0.8382	0.6832	0.8237
184	56950.4	37.2	0.6673	0.7539	0.6309	0.721	0.6388	0.6942	0.7443	0.7897	0.6997	0.8177	0.7047	0.7013	0.7028	0.7257	0.7908	0.8137	0.7109	0.7547	0.6335	0.6821	0.6763	0.6973	0.7117	0.7673	0.7435	0.6872	0.7221	0.6503	0.7186	0.6743	0.7034	0.7285	0.7623	0.6846	0.6678	0.6639	0.6481	0.7814	0.7422	0.7007	0.7247	0.6324	0.6478	0.8106	0.8301	0.6785	0.8295
185	57261.6	37.4	0.6849	0.7512	0.5961	0.6969	0.6343	0.6918	0.7332	0.7666	0.7309	0.8659	0.7385	0.6943	0.697	0.726	0.7859	0.8033	0.7282	0.7703	0.6319	0.6697	0.6748	0.7037	0.7069	0.7689	0.7302	0.7024	0.7154	0.6528	0.7131	0.675	0.7032	0.7201	0.7553	0.707	0.6712	0.6622	0.6455	0.7789	0.7323	0.7188	0.7159	0.6535	0.6592	0.857	0.8821	0.674	0.7599
186	57572.8	36.9	0.6661	0.6978	0.5937	0.6945	0.6326	0.6901	0.7298	0.7683	0.7499	0.8164	0.7031	0.7045	0.6975	0.7206	0.786	0.8071	0.7234	0.782	0.6485	0.673	0.6797	0.6944	0.7042	0.7618	0.7179	0.702	0.7221	0.6661	0.7166	0.6765	0.7232	0.727	0.7879	0.6711	0.6871	0.6621	0.6545	0.7657	0.7257	0.7168	0.7423	0.6494	0.6556	0.8401	0.8696	0.6793	0.7398
187	57884	37.1	0.6702	0.7016	0.6469	0.683	0.6331	0.692	0.748	0.7647	0.7176	0.8156	0.6958	0.7036	0.6915	0.7266	0.7974	0.8091	0.7216	0.7472	0.6279	0.6802	0.6798	0.6973	0.7084	0.7712	0.7226	0.7009	0.7353	0.6659	0.7189	0.682	0.7007	0.7219	0.7641	0.6864	0.6877	0.6554	0.6522	0.7839	0.7399	0.7106	0.7299	0.6524	0.6504	0.8474	0.9253	0.679	0.7843
188	58195.2	37.5	0.6548	0.7208	0.6018	0.6908	0.6318	0.6933	0.7434	0.7737	0.7655	0.8808	0.6915	0.7243	0.6956	0.7227	0.7962	0.8121	0.7104	0.7565	0.6299	0.6841	0.6916	0.696	0.7017	0.7624	0.7327	0.7127	0.7218	0.6681	0.7201	0.6792	0.7156	0.7195	0.7659	0.7087	0.6846	0.6582	0.6494	0.7919	0.7421	0.7088	0.7546	0.671	0.6662	0.8579	0.8681	0.6848	0.8263
189	58506.4	37.1	0.7033	0.7086	0.5916	0.7226	0.6305	0.6935	0.7892	0.7651	0.7726	0.8179	0.6803	0.6963	0.6936	0.732	0.8041	0.8059	0.7129	0.759	0.6251	0.7246	0.6775	0.7	0.6972	0.7685	0.7505	0.6959	0.7325	0.6734	0.718	0.6839	0.7031	0.7198	0.7718	0.6849	0.6841	0.6543	0.6493	0.7721	0.7569	0.7196	0.7451	0.6369	0.6529	0.8585	0.9162	0.6776	0.8665
190	58817.6	36.8	0.762	0.804	0.5859	0.7013	0.6274	0.6908	0.7428	0.7726	0.7519	0.8129	0.6707	0.7142	0.6964	0.7293	0.8281	0.8047	0.7156	0.7612	0.6268	0.7022	0.6701	0.7003	0.6998	0.7634	0.7419	0.6876	0.7348	0.6759	0.7167	0.6766	0.7101	0.7234	0.7724	0.6833	0.6873	0.6546	0.648	0.7671	0.7768	0.7093	0.738	0.6406	0.6691	0.8448	0.8864	0.6817	0.8453
191	59128.8	37.5	0.6568	0.7165	0.5847	0.7116	0.6242	0.6986	0.7662	0.7576	0.7755	0.8147	0.6601	0.7013	0.6928	0.7251	0.8143	0.8159	0.7037	0.7712	0.6267	0.7085	0.6908	0.6951	0.703	0.7595	0.7412	0.7057	0.7434	0.6752	0.7223	0.6779	0.7105	0.7317	0.7915	0.6999	0.6949	0.6457	0.6483	0.8085	0.7637	0.7031	0.7431	0.6603	0.6604	0.8725	0.9313	0.6827	0.7949
192	59440	37.4	0.6706	0.7566	0.5836	0.7044	0.6261	0.7	0.7695	0.768	0.7	0.8142	0.666	0.7171	0.6969	0.7291	0.8398	0.8172	0.7171	0.771	0.6268	0.7317	0.6699	0.7013	0.6997	0.7637	0.7524	0.7275	0.7407	0.6814	0.7217	0.6771	0.7155	0.7355	0.7663	0.691	0.6985	0.6589	0.645	0.8274	0.7662	0.7151	0.7815	0.6995	0.6602	0.8223	0.9458	0.6806	0.8462
193	59751.2	36.8	0.6621	0.7363	0.5816	0.7951	0.6228	0.701	0.7525	0.7742	0.6868	0.8366	0.6832	0.6859	0.7031	0.7362	0.8359	0.8092	0.7281	0.7787	0.6287	0.7135	0.6799	0.7011	0.6936	0.7651	0.7317	0.7532	0.725	0.6806	0.7286	0.679	0.7258	0.7374	0.7811	0.7242	0.6804	0.6573	0.6472	0.8258	0.7852	0.7153	0.765	0.6716	0.6786	0.6914	0.9161	0.6817	0.8712
194	60062.4	37.2	0.6509	0.7618	0.5841	0.7461	0.6252	0.7042	0.7943	0.7713	0.6973	0.8143	0.6903	0.6898	0.7096	0.729	0.8366	0.8236	0.711	0.788	0.6276	0.7227	0.6722	0.701	0.6928	0.7678	0.7347	0.7243	0.7503	0.679	0.7403	0.674	0.7188	0.7344	0.7945	0.725	0.6843	0.667	0.6477	0.7636	0.7714	0.727	0.759	0.7149	0.65	0.7228	0.8922	0.6916	0.9089
195	60373.6	37.4	0.7437	0.8145	0.5795	0.7139	0.622	0.7077	0.7623	0.7539	0.7059	0.8186	0.6791	0.6941	0.7494	0.7277	0.8425	0.8058	0.7612	0.8114	0.6231	0.7408	0.6698	0.6974	0.6926	0.7704	0.7534	0.7092	0.7465	0.6791	0.7401	0.6791	0.7156	0.7457	0.7873	0.7115	0.694	0.6473	0.6535	0.8321	0.7658	0.7186	0.7817	0.8063	0.6636	0.6017	0.9213	0.6851	0.9077
196	60684.8	36.8	0.6627	0.7099	0.5947	0.7131	0.619	0.7171	0.9123	0.7675	0.6889	0.8159	0.6988	0.6957	0.719	0.7343	0.8603	0.8079	0.7327	0.7865	0.6234	0.7533	0.6657	0.7102	0.6964	0.7667	0.771	0.7176	0.728	0.6795	0.7002	0.6798	0.7143	0.7418	0.7743	0.729	0.6935	0.6478	0.6527	0.819	0.7689	0.7249	0.7534	0.8614	0.6918	0.5987	0.9023	0.6848	0.8538
197	60996	36.8	0.6446	0.771	0.5808	0.7236	0.6185	0.719	0.8491	0.7708	0.7877	0.8159	0.6987	0.7051	0.7219	0.7269	0.8722	0.8125	0.7143	0.7816	0.6239	0.7423	0.6728	0.7009	0.6874	0.7677	0.737	0.7254	0.667	0.68	0.7025	0.6776	0.7154	0.7399	0.8088	0.6998	0.6946	0.645	0.6461	0.7942	0.7768	0.7322	0.7654	0.8761	0.648	0.5999	0.9663	0.6822	0.9116
198	61307.2	37.5	0.6401	0.758	0.5855	0.7062	0.616	0.7253	0.8991	0.7791	0.6948	0.8161	0.6739	0.7112	0.7221	0.7235	0.894	0.8177	0.7272	0.7888	0.6337	0.7465	0.6686	0.7058	0.6904	0.7689	0.7587	0.7486	0.6159	0.6839	0.7362	0.6728	0.7253	0.7423	0.7749	0.6907	0.6898	0.649	0.6456	0.8331	0.7725	0.7263	0.7648	0.8799	0.6413	0.5997	0.9147	0.6867	0.8594
199	61618.5	37.1	0.6525	0.6841	0.5775	0.7176	0.6153	0.7224	0.9538	0.7863	0.6986	0.8277	0.6743	0.7157	0.7209	0.7272	0.8993	0.8077	0.7317	0.8014	0.6209	0.7533	0.6698	0.701	0.6907	0.7689	0.7558	0.7243	0.6073	0.6845	0.7083	0.6746	0.7105	0.7498	0.7866	0.6889	0.6923	0.6518	0.6468	0.8315	0.7883	0.7278	0.7669	0.897	0.6658	0.601	0.8994	0.6986	0.9434
200	61929.6	36.8	0.6635	0.7064	0.5765	0.6904	0.6132	0.7306	0.9538	0.7486	0.7822	0.8164	0.6882	0.7192	0.7113	0.7262	0.8968	0.8067	0.7509	0.8329	0.6213	0.7545	0.6645	0.7161	0.6912	0.7702	0.7596	0.7691	0.7171	0.6908	0.71	0.6804	0.7151	0.744	0.7978	0.7119	0.7065	0.6529	0.6507	0.8222	0.8032	0.724	0.7792	0.9198	0.6599	0.6012	0.9552	0.6898	0.8884
201	62240.8	37.4	0.6755	0.726	0.5726	0.7208	0.6116	0.7219	0.8843	0.7647	0.782	0.8138	0.6726	0.7259	0.709	0.7407	0.8883	0.8086	0.756	0.8059	0.62	0.7609	0.6656	0.702	0.6911	0.773	0.7861	0.6879	0.7898	0.6895	0.688	0.6794	0.7352	0.7452	0.7817	0.7233	0.6979	0.6519	0.6482	0.84	0.8073	0.7285	0.7736	0.9386	0.6733	0.6043	0.9435	0.6877	0.9238
202	62552	37.4	0.6452	0.7106	0.5974	0.7212	0.6127	0.73	0.895	0.7723	0.7365	0.8369	0.6744	0.7254	0.7065	0.7204	0.8686	0.8121	0.7131	0.8175	0.6271	0.7547	0.6654	0.7163	0.6947	0.7673	0.754	0.7404	0.6944	0.6899	0.6892	0.682	0.7335	0.7489	0.7891	0.7011	0.7178	0.6581	0.6473	0.8106	0.805	0.736	0.7721	0.9474	0.6613	0.6043	0.9394	0.6985	0.9464
203	62863.2	36.7	0.6705	0.7088	0.6096	0.7121	0.6104	0.7258	0.9482	0.7601	0.7239	0.8966	0.673	0.7275	0.71	0.7136	0.8904	0.8118	0.6991	0.8134	0.6281	0.7582	0.6669	0.6982	0.6975	0.7702	0.7477	0.7612	0.7711	0.6913	0.6797	0.6817	0.7282	0.7514	0.7788	0.7249	0.6975	0.6604	0.6479	0.8303	0.8116	0.7245	0.7603	0.9548	0.6816	0.6056	0.9619	0.6916	0.9329
204	63174.5	36.9	0.6487	0.7537	0.6626	0.7169	0.6118	0.7308	0.8914	0.7713	0.697	0.8153	0.6825	0.7269	0.7081	0.7129	0.8985	0.8061	0.7377	0.8126	0.6355	0.7563	0.6676	0.7004	0.6951	0.7717	0.7754	0.7387	0.7325	0.6915	0.6836	0.6827	0.7155	0.751	0.7829	0.7207	0.7	0.6553	0.6539	0.8205	0.8109	0.7259	0.781	0.9567	0.662	0.6061	0.9202	0.6915	0.9377
205	63485.6	37.4	0.7383	0.7381	0.6567	0.682	0.6079	0.7321	0.9538	0.7717	0.6793	0.8138	0.6843	0.7242	0.7085	0.7049	0.8949	0.8075	0.7224	0.8182	0.6277	0.7602	0.6722	0.6943	0.6942	0.7658	0.7676	0.8861	0.7666	0.6921	0.6827	0.6787	0.7233	0.7498	0.8034	0.7106	0.6971	0.6549	0.6566	0.8495	0.8153	0.7255	0.7764	0.9836	0.6539	0.6043	0.9088	0.6878	0.9071
206	63796.8	37	0.6736	0.7599	0.649	0.7039	0.6074	0.7444	0.9621	0.7561	0.7144	0.8126	0.6953	0.7278	0.7094	0.7026	0.9153	0.8119	0.7379	0.8171	0.6292	0.7584	0.6696	0.6953	0.6964	0.7652	0.7393	0.9278	0.6923	0.6928	0.6863	0.6765	0.7291	0.7504	0.796	0.7572	0.6934	0.6546	0.6517	0.8344	0.8212	0.7376	0.7925	0.978	0.6633	0.6084	0.8282	0.6805	1.0008
207	64108	36.8	0.6529	0.8106	0.6749	0.7322	0.6067	0.7517	0.897	0.7605	0.6945	0.8146	0.6726	0.7336	0.7074	0.7053	0.9155	0.8088	0.7378	0.8276	0.6305	0.7678	0.7019	0.6911	0.7017	0.7736	0.7652	0.9234	0.6723	0.6959	0.6848	0.6766	0.7134	0.7496	0.7996	0.733	0.7063	0.6608	0.6621	0.831	0.8183	0.7401	0.7912	0.9911	0.6613	0.6081	0.8606	0.6926	0.9602
208	64419.2	37.4	0.6571	0.7869	0.6578	0.6998	0.607	0.7568	0.9651	0.7549	0.7586	0.8918	0.6731	0.7659	0.7075	0.7043	0.9134	0.8045	0.6792	0.8789	0.6293	0.7633	0.68	0.6969	0.702	0.7695	0.7356	0.967	0.6558	0.6973	0.6831	0.6719	0.7085	0.7556	0.7886	0.7159	0.6961	0.6785	0.6556	0.8238	0.8148	0.7434	0.8198	1.0026	0.6736	0.6091	0.9757	0.6821	0.9706
209	64730.5	37.2	0.7316	0.7547	0.6878	0.7244	0.6029	0.7511	0.9028	0.7496	0.6881	0.8133	0.7168	0.7402	0.7117	0.7071	0.9192	0.8064	0.7467	0.844	0.6283	0.7654	0.6737	0.6911	0.7014	0.7741	0.761	0.9105	0.672	0.6946	0.7229	0.6652	0.7167	0.7603	0.8099	0.6951	0.7085	0.6591	0.6592	0.8439	0.8192	0.745	0.7932	0.9931	0.6554	0.6074	0.9478	0.679	0.9827
210	65041.7	36.8	0.6509	0.771	0.6435	0.7279	0.6035	0.7618	0.966	0.7534	0.7375	0.8113	0.673	0.7918	0.7075	0.7129	0.9201	0.8131	0.7123	0.8261	0.6782	0.7643	0.675	0.6946	0.704	0.7687	0.7767	0.9663	0.7226	0.6995	0.6856	0.6668	0.7193	0.7638	0.7844	0.7137	0.7136	0.6598	0.6579	0.8444	0.8317	0.7236	0.8163	0.9988	0.6548	0.608	0.9696	0.6875	0.8847
211	65352.9	37.2	0.7059	0.7935	0.6592	0.7164	0.6019	0.7662	0.9511	0.7482	0.7109	0.8097	0.7119	0.7674	0.7382	0.7156	0.9178	0.8158	0.7105	0.8304	0.6275	0.7643	0.6749	0.6873	0.7098	0.7697	0.7434	0.9566	0.7445	0.6969	0.6823	0.6646	0.7173	0.7587	0.8	0.7458	0.7076	0.6579	0.6568	0.8686	0.8327	0.752	0.8007	1.0004	0.661	0.6068	0.9937	0.6834	1.0236
212	65664.1	37.4	0.7346	0.749	0.696	0.7265	0.602	0.767	0.941	0.7652	0.7609	0.8115	0.6722	0.743	0.7159	0.7092	0.9158	0.8109	0.7162	0.8301	0.6277	0.7643	0.6735	0.6899	0.7101	0.7705	0.7803	0.9738	0.6806	0.699	0.6982	0.6688	0.7164	0.7546	0.7792	0.7246	0.6975	0.6591	0.663	0.8657	0.8713	0.7559	0.8024	1.0085	0.6346	0.6079	0.9836	0.687	0.9268
213	65975.3	37.1	0.6279	0.7588	0.6418	0.6725	0.6131	0.7634	0.9555	0.7557	0.6864	0.861	0.672	0.7439	0.7119	0.7048	0.9176	0.7977	0.7174	0.8303	0.6908	0.7741	0.6778	0.6838	0.7107	0.7663	0.7509	0.9704	0.7956	0.7059	0.6809	0.6584	0.7144	0.7539	0.8027	0.7283	0.6924	0.6599	0.6591	0.8666	0.8862	0.7432	0.8357	1.0107	0.6543	0.6163	0.9692	0.6785	1.046
214	66286.5	36.8	0.6347	0.7168	0.682	0.6936	0.6005	0.7669	0.9427	0.7712	0.7023	0.8486	0.6944	0.7436	0.7121	0.7057	0.9116	0.7981	0.6974	0.8291	0.6304	0.7686	0.6754	0.7038	0.711	0.7689	0.7567	0.9561	0.6322	0.7001	0.6918	0.6632	0.7377	0.7575	0.8078	0.7527	0.6886	0.6602	0.6607	0.8683	0.8959	0.7476	0.7884	1.02	0.6438	0.6154	0.9754	0.6797	0.9926
215	66597.7	37.4	0.6387	0.8003	0.6847	0.6996	0.5988	0.7648	0.9797	0.748	0.7171	0.81	0.6717	0.7462	0.7179	0.7116	0.9231	0.8097	0.694	0.8321	0.645	0.7694	0.6753	0.6868	0.7131	0.7641	0.7307	0.9868	0.6109	0.7013	0.6793	0.6595	0.7154	0.7578	0.8038	0.7005	0.7576	0.6567	0.6611	0.8456	0.9009	0.7567	0.7949	1.0226	0.6364	0.6157	1.0071	0.6809	1.0284
216	66908.9	37.2	0.6499	0.8006	0.6554	0.7345	0.5984	0.7673	0.9289	0.7792	0.7271	0.8106	0.6946	0.7504	0.7074	0.7115	0.9232	0.8136	0.7326	0.8343	0.6376	0.7664	0.6755	0.6936	0.7157	0.7701	0.7932	0.9764	0.6779	0.7014	0.6842	0.6602	0.7119	0.7596	0.7784	0.6942	0.6929	0.7097	0.6509	0.861	0.9017	0.7508	0.7909	1.0187	0.6376	0.6091	1.0072	0.6861	1.0535
217	67220.1	36.6	0.6309	0.6993	0.6485	0.7557	0.5975	0.7669	0.968	0.753	0.7046	0.8229	0.6916	0.7479	0.7133	0.7154	0.9193	0.8039	0.7062	0.836	0.6367	0.7686	0.6714	0.6836	0.719	0.7707	0.7607	0.9895	0.6387	0.729	0.6803	0.6584	0.7037	0.7449	0.7682	0.7364	0.7025	0.6591	0.6504	0.832	0.9082	0.751	0.8165	1.0089	0.6413	0.6147	0.9631	0.6817	0.9563
218	67531.3	37.1	0.6758	0.8223	0.6958	0.7624	0.5973	0.7718	0.9195	0.7569	0.6915	0.8114	0.6677	0.7465	0.7036	0.7123	0.9113	0.8067	0.7315	0.8545	0.6364	0.7689	0.6793	0.6899	0.7184	0.7711	0.7594	1.0059	0.608	0.7038	0.6825	0.6585	0.7024	0.7444	0.7653	0.7372	0.7139	0.6584	0.651	0.8526	0.9118	0.7617	0.8226	1.0072	0.6531	0.6073	1.0131	0.6813	1.0366
219	67842.5	37.4	0.64	0.7011	0.6602	0.7476	0.5965	0.7767	0.9741	0.7901	0.6996	0.8128	0.67	0.7518	0.7131	0.7129	0.911	0.8034	0.7464	0.8951	0.6378	0.7697	0.6765	0.6906	0.7199	0.7616	0.7764	0.9626	0.6054	0.714	0.6885	0.6566	0.7083	0.7468	0.809	0.7366	0.677	0.6591	0.6521	0.8552	0.915	0.7728	0.8053	1.0299	0.6296	0.616	0.9239	0.6834	1.0522
220	68153.7	36.8	0.6245	0.7143	0.693	0.7448	0.5949	0.7726	0.9217	0.7376	0.7331	0.8207	0.6715	0.7526	0.718	0.7139	0.9176	0.8166	0.6899	0.8466	0.6397	0.7849	0.6728	0.6914	0.7205	0.7631	0.7467	0.9844	0.6553	0.7069	0.6879	0.6552	0.7021	0.7425	0.787	0.695	0.6702	0.6597	0.6523	0.8544	0.9218	0.7634	0.8043	1.04	0.6341	0.6085	0.9853	0.6794	1.0448
221	68464.9	37.2	0.6582	0.7251	0.6911	0.7251	0.5951	0.7745	0.9804	0.7607	0.7094	0.8109	0.7233	0.8096	0.7178	0.7133	0.9161	0.8203	0.7528	0.8596	0.6375	0.7721	0.6748	0.6878	0.7207	0.7732	0.7526	0.9963	0.6066	0.7035	0.6934	0.6553	0.7054	0.7453	0.7796	0.8865	0.6773	0.657	0.6522	0.8604	0.9299	0.7558	0.8218	1.0327	0.6342	0.6094	1.0603	0.6797	0.9188
222	68776.2	37.2	0.6302	0.8029	0.7421	0.6872	0.5962	0.7749	0.9233	0.8183	0.7256	0.8721	0.6967	0.8048	0.7094	0.7147	0.9206	0.8141	0.6988	0.8372	0.6386	0.7853	0.6714	0.7201	0.7205	0.7617	0.7483	0.9775	0.6054	0.7065	0.6825	0.6569	0.7006	0.7651	0.7929	0.9114	0.6783	0.6578	0.6528	0.8583	0.9312	0.7738	0.8285	1.0425	0.6287	0.6092	0.8351	0.6825	0.9331
223	69087.4	36.6	0.634	0.6892	0.7402	0.7381	0.5954	0.7766	0.9851	0.7783	0.7839	0.8088	0.6678	0.7764	0.7173	0.7163	0.9191	0.7975	0.6985	0.8381	0.6893	0.7832	0.6732	0.6947	0.7197	0.7597	0.7448	1.0248	0.6049	0.706	0.6821	0.6567	0.6997	0.7407	0.7893	0.9484	0.6757	0.6603	0.6555	0.8649	0.9309	0.7649	0.7822	1.0496	0.6476	0.6362	0.7477	0.6807	0.9794
224	69398.6	37.2	0.7144	0.7446	0.6441	0.7376	0.5917	0.7759	0.9684	0.7474	0.7084	0.8085	0.6727	0.81	0.7164	0.7125	0.9189	0.7967	0.7214	0.8381	0.6448	0.7714	0.6721	0.6969	0.7199	0.7646	0.7224	1.0091	0.6144	0.7071	0.6984	0.6543	0.7171	0.7338	0.7664	0.974	0.6753	0.662	0.6553	0.8629	0.9345	0.7763	0.7813	1.0428	0.639	0.6162	0.7554	0.6782	0.9135
225	69709.8	37.4	0.6462	0.7076	0.6401	0.7495	0.5975	0.7786	0.9278	0.7577	0.6973	0.8118	0.6906	0.8035	0.7098	0.7118	0.9235	0.7965	0.6969	0.8405	0.6386	0.7723	0.6731	0.6958	0.7202	0.7648	0.7429	0.9933	0.6053	0.7087	0.6825	0.6545	0.6945	0.7375	0.7756	0.9559	0.7184	0.6626	0.6575	0.871	0.9566	0.7612	0.8321	1.0243	0.6398	0.6094	0.7468	0.6856	1.037
226	70021	36.8	0.6749	0.7832	0.6832	0.7094	0.5917	0.7808	0.9895	0.7539	0.7799	0.8079	0.6832	0.7773	0.7106	0.7146	0.9223	0.8044	0.6999	0.8419	0.6614	0.7725	0.6742	0.6969	0.7206	0.7607	0.7219	0.9764	0.6131	0.7103	0.6846	0.6551	0.6933	0.7401	0.7727	0.9934	0.6749	0.7037	0.6579	0.8698	0.9362	0.7694	0.7916	1.0502	0.6609	0.6095	0.7703	0.6843	0.9552
227	70332.2	37.2	0.6443	0.7156	0.6532	0.6991	0.5916	0.7953	0.9268	0.7674	0.6847	0.8097	0.7225	0.8186	0.7155	0.7113	0.9257	0.7879	0.687	0.8406	0.6499	0.771	0.6709	0.698	0.718	0.7529	0.7851	1.0411	0.6531	0.7091	0.6848	0.6517	0.6885	0.7358	0.8196	0.9615	0.6704	0.6647	0.6566	0.8676	0.9338	0.7788	0.796	1.0635	0.6619	0.6112	0.7758	0.6779	1.0138
228	70643.4	37.4	0.7302	0.7726	0.6984	0.7367	0.5898	0.777	0.9974	0.7419	0.7179	0.8091	0.6688	0.7594	0.7091	0.7131	0.9272	0.7961	0.7042	0.8421	0.6476	0.7726	0.6722	0.7007	0.7188	0.7571	0.7705	1.0361	0.6038	0.7108	0.6832	0.6534	0.6891	0.7426	0.7981	0.9743	0.6751	0.6656	0.6589	0.8717	0.9367	0.7613	0.7876	1.0655	0.6721	0.6115	0.7568	0.6823	0.954
229	70954.7	36.8	0.7047	0.8006	0.6577	0.7613	0.5899	0.7818	0.9948	0.741	0.7137	0.8387	0.6692	0.7592	0.7061	0.7121	0.923	0.8025	0.7654	0.8446	0.6395	0.8041	0.6783	0.703	0.7191	0.7573	0.737	1.0114	0.6054	0.7131	0.6831	0.6537	0.6905	0.7339	0.8038	0.9904	0.6673	0.6661	0.67	0.8748	0.9367	0.777	0.8382	1.049	0.6813	0.6138	0.7623	0.6886	0.9628
230	71265.9	37.1	0.7264	0.869	0.6943	0.6835	0.589	0.7804	0.9371	0.7368	0.7419	0.8079	0.7028	0.7582	0.7148	0.7104	0.9202	0.7908	0.7793	0.8447	0.6562	0.7731	0.674	0.7208	0.7189	0.7553	0.7803	1.0098	0.6336	0.7117	0.682	0.6529	0.6895	0.7461	0.7944	0.9835	0.6675	0.6625	0.6617	0.8721	0.9308	0.777	0.7919	1.0641	0.6726	0.6194	0.7684	0.6869	0.9397
231	71577.1	37.4	0.6302	0.7727	0.6861	0.6484	0.5893	0.7793	0.9882	0.74	0.675	0.8084	0.6954	0.7603	0.7125	0.7013	0.9164	0.8059	0.6967	0.8756	0.6485	0.7731	0.6722	0.7017	0.739	0.7653	0.7495	0.9621	0.602	0.711	0.6855	0.655	0.6852	0.7485	0.7835	0.9953	0.6757	0.6679	0.6713	0.8726	0.9341	0.7714	0.785	1.081	0.6778	0.6127	0.7744	0.6847	1.0879
232	71888.3	37	0.6535	0.8125	0.7134	0.753	0.5887	0.7809	1	0.7714	0.7521	0.8374	0.6696	0.7609	0.721	0.7031	0.9193	0.8014	0.7247	0.8578	0.6389	0.7922	0.6738	0.7022	0.7211	0.7576	0.763	0.9883	0.6264	0.7161	0.6851	0.6544	0.6914	0.7345	0.785	0.9967	0.6773	0.6666	0.6626	0.8728	0.933	0.7971	0.8028	1.0813	0.6836	0.6118	0.7945	0.6843	0.9715
Endzeit:	21.08.2015 07:20:21
[truncated: 49 more columns]
