# Supplementary material for: High-Throughput Quantification of Bacterial-Cell Interactions Using Virtual Colony Counts
Source: Front Cell Infect Microbiol. 2018 Feb 15;8:43. doi: 10.3389/fcimb.2018.00043 (PMC5818393; doi:10.3389/fcimb.2018.00043)
Supplement: Supplementary file 2 [file DataSheet2.ZIP › example_invasion.txt]

Messergebnisse																																																																																																	
Nissle Growth curve Tecan data in MultiScan format																																																																																																	
04.07.2017 11:36																																																																																																	
 																																																																																																	
Absorption 1																																																																																																	
Wellenl�nge: 600 nm																																																																																																	
 																																																																																																	
Platte 1																																																																																																	
 																																																																																																	
Auslesevorgang l�uft	Durchschnittszeit [s]	Leerwert1 (A01)	Leerwert1 (B01)	Leerwert1 (C01)	Leerwert1 (D01)	Leerwert1 (E01)	Leerwert1 (F01)	Std0012 (G01)	Std0001 (H01)	Std0002 (A02)	Std0003 (B02)	Std0004 (C02)	Std0005 (D02)	Std0006 (E02)	Std0007 (F02)	Std0008 (G02)	Std0009 (H02)	Std0002 (A03)	Std0003 (B03)	Std0004 (C03)	Std0005 (D03)	Std0006 (E03)	Std0007 (F03)	Std0008 (G03)	Std0009 (H03)	Std0002 (A04)	Std0003 (B04)	Std0004 (C04)	Std0005 (D04)	Std0006 (E04)	Std0007 (F04)	Std0008 (G04)	Std0009 (H04)	Std0002 (A05)	Std0003 (B05)	Std0004 (C05)	Std0005 (D05)	Std0006 (E05)	Std0007 (F05)	Std0008 (G05)	Std0009 (H05)	Std0002 (A06)	Std0003 (B06)	Std0004 (C06)	Std0005 (D06)	Std0006 (E06)	Std0007 (F06)	Std0008 (G06)	Std0009 (H06)	Std0002 (A07)	Std0003 (B07)	Std0004 (C07)	Std0005 (D07)	Std0006 (E07)	Std0007 (F07)	Std0008 (G07)	Std0009 (H07)	Std0002 (A08)	Std0003 (B08)	Std0004 (C08)	Std0005 (D08)	Std0006 (E08)	Std0007 (F08)	Std0008 (G08)	Std0009 (H08)	Std0002 (A09)	Std0003 (B09)	Std0004 (C09)	Std0005 (D09)	Std0006 (E09)	Std0007 (F09)	Std0008 (G09)	Std0009 (H09)	Std0002 (A10)	Std0003 (B10)	Std0004 (C10)	Std0005 (D10)	Std0006 (E10)	Std0007 (F10)	Std0008 (G10)	Std0009 (H10)	Std0002 (A11)	Std0003 (B11)	Std0004 (C11)	Std0005 (D11)	Std0006 (E11)	Std0007 (F11)	Std0008 (G11)	Std0009 (H11)	Std0002 (A12)	Std0003 (B12)	Std0004 (C12)	Std0005 (D12)	Std0006 (E12)	Std0007 (F12)	Std0008 (G12)	Std0009 (H12)	
1	0	0.1189	0.1266	0.1177	0.1199	0.1202	0.1192	0.1213	0.1354	0.1215	0.2084	0.1198	0.1194	0.1201	0.1211	0.1978	0.1215	0.1605	0.5266	0.1211	0.1197	0.1224	0.1203	0.1165	0.1902	0.1915	0.1231	0.1224	0.1204	0.1232	0.1202	0.1523	0.1225	0.1982	0.1892	0.1231	0.1212	0.1236	0.1205	0.1496	0.1375	0.1225	0.1685	0.1238	0.1229	0.1214	0.1216	0.1660	0.1454	0.1343	0.1320	0.1223	0.1216	0.1231	0.1220	0.1740	0.1977	0.4013	0.1239	0.1231	0.1222	0.1232	0.1216	0.1666	0.2468	0.1272	0.1285	0.1290	0.1231	0.1253	0.1228	0.1925	0.1529	0.2004	0.1666	0.1238	0.1248	0.1255	0.1235	0.1523	0.6001	0.1246	0.1333	0.1271	0.1233	0.1259	0.1276	0.1980	0.1330	0.1350	0.1262	0.1247	0.1227	0.1222	0.1216	0.1262	0.1254	
2	316	0.1189	0.1202	0.1174	0.1194	0.1206	0.1186	0.1199	0.1255	0.1211	0.1218	0.1202	0.1197	0.1208	0.1207	0.1180	0.1244	0.1203	0.1313	0.1208	0.1193	0.1230	0.1228	0.1159	0.1234	0.1195	0.1233	0.1220	0.1203	0.1226	0.1214	0.1177	0.1214	0.1214	0.1236	0.1230	0.1207	0.1243	0.1206	0.1195	0.1249	0.1219	0.1244	0.1234	0.1225	0.1219	0.1218	0.1198	0.1238	0.1228	0.1238	0.1222	0.1223	0.1226	0.1224	0.1208	0.1250	0.1244	0.1243	0.1230	0.1223	0.1228	0.1212	0.1227	0.1252	0.1241	0.1254	0.1289	0.1221	0.1252	0.1250	0.1209	0.1257	0.1279	0.1269	0.1234	0.1247	0.1253	0.1233	0.1232	0.1288	0.1248	0.1255	0.1307	0.1224	0.1258	0.1284	0.1214	0.1274	0.1263	0.1258	0.1248	0.1236	0.1207	0.1227	0.1256	0.1249	
3	631	0.1184	0.1190	0.1167	0.1192	0.1198	0.1188	0.1196	0.1255	0.1204	0.1225	0.1194	0.1197	0.1199	0.1202	0.1181	0.1235	0.1201	0.1287	0.1212	0.1197	0.1233	0.1235	0.1158	0.1225	0.1197	0.1234	0.1227	0.1203	0.1226	0.1214	0.1204	0.1218	0.1225	0.1235	0.1249	0.1210	0.1238	0.1204	0.1191	0.1247	0.1217	0.1235	0.1232	0.1224	0.1213	0.1214	0.1192	0.1232	0.1232	0.1234	0.1227	0.1220	0.1226	0.1226	0.1212	0.1248	0.1244	0.1243	0.1229	0.1220	0.1229	0.1218	0.1230	0.1245	0.1238	0.1257	0.1292	0.1236	0.1254	0.1251	0.1208	0.1250	0.1281	0.1276	0.1237	0.1273	0.1248	0.1236	0.1229	0.1279	0.1243	0.1250	0.1260	0.1229	0.1267	0.1282	0.1214	0.1271	0.1264	0.1258	0.1248	0.1237	0.1214	0.1224	0.1237	0.1246	
4	947	0.1182	0.1187	0.1172	0.1193	0.1200	0.1184	0.1195	0.1257	0.1211	0.1232	0.1202	0.1193	0.1205	0.1204	0.1181	0.1238	0.1202	0.1272	0.1209	0.1197	0.1223	0.1228	0.1156	0.1228	0.1203	0.1239	0.1226	0.1205	0.1227	0.1220	0.1174	0.1214	0.1223	0.1236	0.1231	0.1204	0.1231	0.1206	0.1188	0.1244	0.1213	0.1240	0.1232	0.1230	0.1211	0.1212	0.1191	0.1232	0.1226	0.1231	0.1221	0.1224	0.1224	0.1227	0.1210	0.1245	0.1241	0.1240	0.1222	0.1215	0.1221	0.1210	0.1230	0.1245	0.1236	0.1252	0.1297	0.1233	0.1245	0.1244	0.1203	0.1246	0.1285	0.1282	0.1232	0.1265	0.1251	0.1242	0.1234	0.1268	0.1238	0.1261	0.1260	0.1223	0.1266	0.1287	0.1216	0.1266	0.1260	0.1257	0.1245	0.1236	0.1210	0.1220	0.1234	0.1249	
5	1263	0.1183	0.1191	0.1169	0.1189	0.1201	0.1182	0.1192	0.1253	0.1212	0.1231	0.1208	0.1188	0.1201	0.1197	0.1182	0.1235	0.1202	0.1253	0.1217	0.1196	0.1228	0.1238	0.1163	0.1228	0.1202	0.1235	0.1226	0.1205	0.1220	0.1215	0.1171	0.1211	0.1229	0.1240	0.1240	0.1205	0.1223	0.1204	0.1186	0.1246	0.1215	0.1243	0.1232	0.1225	0.1211	0.1209	0.1191	0.1239	0.1234	0.1237	0.1223	0.1219	0.1230	0.1227	0.1227	0.1242	0.1242	0.1242	0.1226	0.1218	0.1226	0.1212	0.1227	0.1241	0.1240	0.1253	0.1294	0.1232	0.1249	0.1249	0.1204	0.1250	0.1286	0.1280	0.1231	0.1267	0.1249	0.1233	0.1246	0.1266	0.1248	0.1264	0.1264	0.1223	0.1266	0.1276	0.1216	0.1263	0.1261	0.1259	0.1246	0.1234	0.1216	0.1226	0.1238	0.1240	
6	1578	0.1181	0.1186	0.1169	0.1185	0.1196	0.1182	0.1189	0.1253	0.1209	0.1226	0.1210	0.1190	0.1201	0.1201	0.1180	0.1229	0.1198	0.1266	0.1208	0.1194	0.1219	0.1229	0.1154	0.1221	0.1198	0.1230	0.1220	0.1200	0.1222	0.1215	0.1170	0.1207	0.1220	0.1232	0.1222	0.1204	0.1226	0.1201	0.1187	0.1245	0.1214	0.1237	0.1231	0.1229	0.1210	0.1209	0.1187	0.1225	0.1221	0.1225	0.1217	0.1219	0.1223	0.1222	0.1226	0.1244	0.1236	0.1238	0.1223	0.1217	0.1227	0.1213	0.1229	0.1242	0.1232	0.1248	0.1289	0.1231	0.1248	0.1249	0.1203	0.1245	0.1282	0.1277	0.1232	0.1264	0.1246	0.1234	0.1246	0.1261	0.1242	0.1260	0.1261	0.1223	0.1262	0.1276	0.1215	0.1265	0.1262	0.1259	0.1248	0.1233	0.1217	0.1223	0.1225	0.1248	
7	1894	0.1182	0.1191	0.1170	0.1187	0.1198	0.1179	0.1187	0.1257	0.1208	0.1230	0.1217	0.1187	0.1199	0.1197	0.1175	0.1231	0.1199	0.1243	0.1229	0.1194	0.1225	0.1231	0.1163	0.1225	0.1207	0.1231	0.1227	0.1208	0.1219	0.1214	0.1172	0.1209	0.1231	0.1237	0.1226	0.1204	0.1216	0.1200	0.1186	0.1246	0.1211	0.1237	0.1232	0.1229	0.1205	0.1209	0.1188	0.1232	0.1230	0.1230	0.1220	0.1219	0.1228	0.1228	0.1224	0.1256	0.1238	0.1242	0.1229	0.1216	0.1233	0.1214	0.1224	0.1244	0.1234	0.1251	0.1289	0.1231	0.1249	0.1250	0.1203	0.1248	0.1264	0.1264	0.1229	0.1270	0.1248	0.1235	0.1243	0.1259	0.1240	0.1262	0.1261	0.1228	0.1265	0.1274	0.1218	0.1267	0.1264	0.1259	0.1249	0.1234	0.1212	0.1222	0.1240	0.1237	
8	2210	0.1180	0.1196	0.1169	0.1193	0.1195	0.1185	0.1190	0.1256	0.1215	0.1230	0.1193	0.1190	0.1198	0.1204	0.1175	0.1232	0.1201	0.1285	0.1204	0.1194	0.1222	0.1228	0.1156	0.1219	0.1199	0.1230	0.1222	0.1203	0.1220	0.1214	0.1169	0.1209	0.1225	0.1234	0.1225	0.1203	0.1232	0.1201	0.1187	0.1242	0.1217	0.1238	0.1231	0.1223	0.1209	0.1212	0.1189	0.1227	0.1224	0.1227	0.1218	0.1220	0.1226	0.1224	0.1226	0.1254	0.1242	0.1240	0.1221	0.1217	0.1224	0.1212	0.1230	0.1242	0.1235	0.1250	0.1288	0.1230	0.1248	0.1247	0.1202	0.1246	0.1281	0.1280	0.1232	0.1264	0.1245	0.1232	0.1247	0.1266	0.1240	0.1260	0.1260	0.1223	0.1258	0.1275	0.1215	0.1264	0.1262	0.1260	0.1247	0.1231	0.1214	0.1225	0.1245	0.1246	
9	2525	0.1187	0.1200	0.1174	0.1194	0.1204	0.1186	0.1195	0.1261	0.1221	0.1239	0.1202	0.1195	0.1201	0.1206	0.1181	0.1233	0.1198	0.1284	0.1208	0.1194	0.1228	0.1230	0.1163	0.1221	0.1202	0.1233	0.1225	0.1206	0.1226	0.1217	0.1197	0.1210	0.1226	0.1239	0.1230	0.1213	0.1237	0.1208	0.1195	0.1248	0.1219	0.1242	0.1233	0.1224	0.1214	0.1218	0.1200	0.1232	0.1230	0.1234	0.1225	0.1229	0.1223	0.1221	0.1230	0.1252	0.1240	0.1241	0.1227	0.1222	0.1225	0.1211	0.1229	0.1242	0.1238	0.1252	0.1292	0.1234	0.1248	0.1244	0.1204	0.1250	0.1287	0.1283	0.1241	0.1265	0.1245	0.1234	0.1253	0.1274	0.1244	0.1265	0.1267	0.1231	0.1260	0.1278	0.1219	0.1267	0.1262	0.1262	0.1247	0.1237	0.1220	0.1229	0.1240	0.1237	
10	2841	0.1181	0.1194	0.1167	0.1192	0.1194	0.1181	0.1191	0.1261	0.1214	0.1229	0.1201	0.1190	0.1197	0.1201	0.1182	0.1230	0.1196	0.1282	0.1204	0.1194	0.1224	0.1226	0.1157	0.1228	0.1197	0.1229	0.1225	0.1206	0.1222	0.1214	0.1192	0.1209	0.1224	0.1235	0.1222	0.1204	0.1232	0.1196	0.1186	0.1242	0.1211	0.1239	0.1231	0.1225	0.1209	0.1210	0.1191	0.1226	0.1229	0.1231	0.1219	0.1219	0.1220	0.1219	0.1229	0.1252	0.1239	0.1240	0.1221	0.1216	0.1218	0.1204	0.1224	0.1236	0.1234	0.1247	0.1292	0.1233	0.1245	0.1241	0.1202	0.1246	0.1280	0.1275	0.1233	0.1263	0.1243	0.1232	0.1242	0.1269	0.1249	0.1263	0.1259	0.1225	0.1260	0.1279	0.1215	0.1267	0.1263	0.1261	0.1249	0.1236	0.1214	0.1225	0.1213	0.1239	
11	3156	0.1177	0.1187	0.1167	0.1188	0.1196	0.1179	0.1186	0.1257	0.1207	0.1221	0.1224	0.1190	0.1197	0.1195	0.1177	0.1225	0.1198	0.1235	0.1236	0.1196	0.1226	0.1228	0.1167	0.1233	0.1203	0.1228	0.1231	0.1207	0.1216	0.1211	0.1207	0.1216	0.1224	0.1235	0.1229	0.1201	0.1214	0.1199	0.1185	0.1243	0.1207	0.1239	0.1231	0.1232	0.1208	0.1206	0.1190	0.1229	0.1226	0.1229	0.1223	0.1219	0.1219	0.1217	0.1217	0.1258	0.1237	0.1239	0.1220	0.1219	0.1221	0.1209	0.1210	0.1235	0.1241	0.1252	0.1284	0.1233	0.1246	0.1245	0.1190	0.1246	0.1255	0.1260	0.1233	0.1279	0.1246	0.1234	0.1248	0.1261	0.1239	0.1263	0.1260	0.1225	0.1263	0.1251	0.1221	0.1269	0.1253	0.1260	0.1251	0.1236	0.1239	0.1223	0.1212	0.1238	
12	3472	0.1180	0.1181	0.1161	0.1182	0.1196	0.1179	0.1187	0.1255	0.1208	0.1214	0.1211	0.1194	0.1191	0.1194	0.1175	0.1228	0.1197	0.1244	0.1216	0.1190	0.1222	0.1228	0.1162	0.1222	0.1202	0.1230	0.1224	0.1204	0.1217	0.1211	0.1204	0.1208	0.1225	0.1234	0.1218	0.1198	0.1212	0.1196	0.1184	0.1242	0.1210	0.1240	0.1233	0.1234	0.1210	0.1207	0.1188	0.1229	0.1227	0.1229	0.1221	0.1216	0.1223	0.1220	0.1216	0.1249	0.1241	0.1240	0.1216	0.1214	0.1222	0.1208	0.1216	0.1240	0.1236	0.1252	0.1285	0.1228	0.1245	0.1241	0.1192	0.1243	0.1272	0.1271	0.1231	0.1271	0.1246	0.1231	0.1245	0.1258	0.1236	0.1262	0.1260	0.1223	0.1264	0.1257	0.1217	0.1267	0.1256	0.1259	0.1246	0.1230	0.1215	0.1217	0.1219	0.1240	
13	3788	0.1184	0.1182	0.1162	0.1185	0.1195	0.1177	0.1187	0.1260	0.1204	0.1208	0.1220	0.1184	0.1199	0.1194	0.1178	0.1229	0.1200	0.1234	0.1233	0.1190	0.1221	0.1227	0.1161	0.1222	0.1206	0.1227	0.1227	0.1206	0.1213	0.1213	0.1203	0.1210	0.1230	0.1236	0.1228	0.1203	0.1209	0.1197	0.1183	0.1244	0.1206	0.1234	0.1227	0.1226	0.1206	0.1205	0.1187	0.1230	0.1220	0.1222	0.1216	0.1211	0.1219	0.1218	0.1220	0.1255	0.1244	0.1241	0.1220	0.1219	0.1222	0.1208	0.1214	0.1236	0.1235	0.1247	0.1282	0.1228	0.1244	0.1241	0.1195	0.1243	0.1266	0.1264	0.1230	0.1272	0.1247	0.1232	0.1253	0.1257	0.1235	0.1262	0.1257	0.1221	0.1264	0.1258	0.1217	0.1262	0.1261	0.1260	0.1253	0.1234	0.1221	0.1221	0.1217	0.1238	
14	4103	0.1173	0.1175	0.1162	0.1183	0.1188	0.1176	0.1186	0.1254	0.1199	0.1208	0.1215	0.1193	0.1195	0.1192	0.1177	0.1229	0.1190	0.1230	0.1230	0.1192	0.1216	0.1231	0.1160	0.1224	0.1196	0.1220	0.1220	0.1205	0.1215	0.1210	0.1205	0.1212	0.1219	0.1230	0.1221	0.1198	0.1207	0.1194	0.1186	0.1245	0.1204	0.1235	0.1231	0.1231	0.1199	0.1202	0.1183	0.1229	0.1221	0.1223	0.1218	0.1215	0.1215	0.1216	0.1219	0.1260	0.1237	0.1239	0.1220	0.1217	0.1216	0.1205	0.1217	0.1237	0.1231	0.1249	0.1285	0.1232	0.1241	0.1240	0.1200	0.1248	0.1257	0.1259	0.1231	0.1276	0.1242	0.1230	0.1248	0.1260	0.1230	0.1259	0.1259	0.1223	0.1258	0.1261	0.1217	0.1269	0.1260	0.1259	0.1249	0.1235	0.1214	0.1218	0.1217	0.1237	
15	4419	0.1184	0.1180	0.1169	0.1185	0.1200	0.1181	0.1189	0.1258	0.1205	0.1217	0.1223	0.1196	0.1198	0.1196	0.1183	0.1231	0.1204	0.1239	0.1234	0.1196	0.1220	0.1229	0.1161	0.1222	0.1204	0.1228	0.1226	0.1209	0.1216	0.1214	0.1198	0.1206	0.1228	0.1237	0.1227	0.1206	0.1216	0.1201	0.1188	0.1247	0.1210	0.1238	0.1233	0.1231	0.1202	0.1203	0.1183	0.1228	0.1224	0.1229	0.1220	0.1216	0.1220	0.1218	0.1224	0.1258	0.1238	0.1241	0.1222	0.1217	0.1220	0.1208	0.1222	0.1240	0.1237	0.1251	0.1283	0.1225	0.1243	0.1240	0.1200	0.1248	0.1269	0.1270	0.1233	0.1274	0.1248	0.1234	0.1248	0.1258	0.1237	0.1262	0.1261	0.1225	0.1265	0.1268	0.1221	0.1267	0.1260	0.1258	0.1246	0.1234	0.1214	0.1218	0.1219	0.1239	
16	4735	0.1172	0.1181	0.1165	0.1187	0.1193	0.1178	0.1187	0.1251	0.1204	0.1216	0.1217	0.1193	0.1197	0.1199	0.1182	0.1232	0.1197	0.1239	0.1228	0.1193	0.1227	0.1229	0.1159	0.1219	0.1204	0.1230	0.1232	0.1207	0.1214	0.1212	0.1201	0.1214	0.1218	0.1232	0.1223	0.1200	0.1211	0.1199	0.1187	0.1247	0.1206	0.1234	0.1232	0.1228	0.1206	0.1205	0.1186	0.1229	0.1225	0.1227	0.1221	0.1215	0.1219	0.1219	0.1219	0.1256	0.1237	0.1239	0.1221	0.1218	0.1223	0.1209	0.1222	0.1236	0.1235	0.1249	0.1288	0.1233	0.1243	0.1240	0.1200	0.1248	0.1265	0.1265	0.1232	0.1272	0.1247	0.1233	0.1248	0.1258	0.1234	0.1260	0.1261	0.1222	0.1258	0.1262	0.1217	0.1266	0.1256	0.1259	0.1251	0.1234	0.1210	0.1217	0.1223	0.1243	
17	5050	0.1170	0.1178	0.1164	0.1186	0.1194	0.1183	0.1187	0.1252	0.1204	0.1211	0.1215	0.1193	0.1192	0.1192	0.1179	0.1230	0.1199	0.1242	0.1229	0.1198	0.1220	0.1231	0.1162	0.1222	0.1200	0.1226	0.1222	0.1206	0.1214	0.1211	0.1207	0.1214	0.1225	0.1235	0.1225	0.1202	0.1212	0.1198	0.1189	0.1246	0.1205	0.1234	0.1230	0.1227	0.1204	0.1205	0.1187	0.1233	0.1227	0.1231	0.1223	0.1221	0.1222	0.1222	0.1228	0.1260	0.1236	0.1242	0.1225	0.1219	0.1223	0.1210	0.1225	0.1242	0.1236	0.1249	0.1286	0.1231	0.1245	0.1241	0.1202	0.1249	0.1263	0.1265	0.1233	0.1275	0.1244	0.1234	0.1249	0.1263	0.1239	0.1266	0.1261	0.1222	0.1257	0.1263	0.1219	0.1269	0.1256	0.1261	0.1249	0.1236	0.1213	0.1221	0.1226	0.1244	
18	5366	0.1186	0.1190	0.1174	0.1192	0.1199	0.1183	0.1189	0.1261	0.1212	0.1221	0.1205	0.1194	0.1200	0.1199	0.1181	0.1231	0.1203	0.1269	0.1212	0.1195	0.1225	0.1234	0.1165	0.1222	0.1203	0.1232	0.1222	0.1202	0.1219	0.1214	0.1212	0.1213	0.1226	0.1239	0.1230	0.1204	0.1217	0.1203	0.1193	0.1250	0.1219	0.1245	0.1241	0.1230	0.1214	0.1213	0.1191	0.1233	0.1233	0.1234	0.1223	0.1218	0.1228	0.1224	0.1225	0.1265	0.1242	0.1245	0.1223	0.1220	0.1229	0.1213	0.1224	0.1238	0.1243	0.1259	0.1291	0.1232	0.1250	0.1248	0.1208	0.1251	0.1283	0.1276	0.1235	0.1270	0.1252	0.1238	0.1251	0.1263	0.1242	0.1268	0.1264	0.1226	0.1267	0.1269	0.1221	0.1268	0.1264	0.1264	0.1250	0.1236	0.1218	0.1222	0.1224	0.1238	
19	5682	0.1181	0.1189	0.1170	0.1192	0.1195	0.1181	0.1190	0.1253	0.1208	0.1226	0.1203	0.1191	0.1195	0.1193	0.1181	0.1235	0.1194	0.1253	0.1211	0.1195	0.1222	0.1230	0.1163	0.1224	0.1204	0.1233	0.1223	0.1205	0.1215	0.1215	0.1201	0.1211	0.1224	0.1234	0.1227	0.1202	0.1212	0.1199	0.1190	0.1246	0.1213	0.1239	0.1234	0.1232	0.1204	0.1204	0.1183	0.1228	0.1224	0.1225	0.1216	0.1218	0.1219	0.1218	0.1223	0.1258	0.1235	0.1245	0.1225	0.1221	0.1225	0.1212	0.1224	0.1241	0.1236	0.1251	0.1290	0.1233	0.1246	0.1242	0.1201	0.1246	0.1277	0.1272	0.1234	0.1268	0.1246	0.1232	0.1247	0.1260	0.1241	0.1265	0.1260	0.1223	0.1261	0.1266	0.1219	0.1268	0.1259	0.1258	0.1245	0.1233	0.1216	0.1218	0.1244	0.1236	
20	5997	0.1182	0.1186	0.1170	0.1189	0.1193	0.1178	0.1188	0.1253	0.1217	0.1214	0.1200	0.1189	0.1203	0.1203	0.1179	0.1230	0.1195	0.1286	0.1206	0.1193	0.1227	0.1228	0.1156	0.1219	0.1200	0.1228	0.1221	0.1202	0.1226	0.1217	0.1199	0.1203	0.1227	0.1231	0.1225	0.1203	0.1238	0.1201	0.1189	0.1241	0.1208	0.1234	0.1228	0.1221	0.1205	0.1210	0.1187	0.1221	0.1225	0.1227	0.1217	0.1217	0.1223	0.1219	0.1225	0.1250	0.1241	0.1239	0.1221	0.1218	0.1219	0.1206	0.1229	0.1239	0.1235	0.1253	0.1283	0.1228	0.1246	0.1240	0.1202	0.1244	0.1275	0.1268	0.1229	0.1259	0.1243	0.1233	0.1248	0.1265	0.1242	0.1262	0.1258	0.1221	0.1257	0.1275	0.1215	0.1262	0.1262	0.1260	0.1246	0.1233	0.1207	0.1216	0.1246	0.1236	
21	6313	0.1180	0.1187	0.1165	0.1187	0.1197	0.1181	0.1190	0.1253	0.1221	0.1220	0.1198	0.1190	0.1200	0.1205	0.1180	0.1234	0.1194	0.1300	0.1202	0.1193	0.1223	0.1226	0.1153	0.1218	0.1200	0.1229	0.1222	0.1201	0.1224	0.1217	0.1200	0.1201	0.1224	0.1227	0.1222	0.1201	0.1234	0.1198	0.1186	0.1239	0.1217	0.1239	0.1231	0.1223	0.1204	0.1206	0.1186	0.1222	0.1228	0.1229	0.1220	0.1216	0.1221	0.1217	0.1216	0.1252	0.1237	0.1238	0.1220	0.1216	0.1223	0.1208	0.1231	0.1241	0.1238	0.1250	0.1283	0.1230	0.1246	0.1239	0.1200	0.1243	0.1278	0.1270	0.1228	0.1255	0.1241	0.1231	0.1242	0.1267	0.1240	0.1262	0.1256	0.1219	0.1254	0.1273	0.1212	0.1262	0.1261	0.1263	0.1244	0.1229	0.1207	0.1215	0.1246	0.1238	
22	6629	0.1179	0.1187	0.1167	0.1187	0.1193	0.1177	0.1189	0.1251	0.1217	0.1209	0.1197	0.1188	0.1194	0.1198	0.1176	0.1232	0.1194	0.1290	0.1204	0.1197	0.1222	0.1227	0.1156	0.1222	0.1198	0.1224	0.1220	0.1201	0.1224	0.1216	0.1212	0.1206	0.1227	0.1235	0.1229	0.1208	0.1231	0.1195	0.1189	0.1241	0.1213	0.1237	0.1230	0.1224	0.1206	0.1208	0.1189	0.1225	0.1224	0.1225	0.1217	0.1214	0.1218	0.1215	0.1224	0.1259	0.1234	0.1234	0.1217	0.1214	0.1220	0.1205	0.1229	0.1240	0.1239	0.1247	0.1283	0.1230	0.1244	0.1240	0.1207	0.1249	0.1277	0.1269	0.1229	0.1258	0.1243	0.1232	0.1249	0.1272	0.1250	0.1265	0.1258	0.1222	0.1255	0.1275	0.1215	0.1265	0.1262	0.1272	0.1247	0.1235	0.1207	0.1217	0.1248	0.1240	
23	6944	0.1177	0.1186	0.1168	0.1192	0.1194	0.1181	0.1191	0.1250	0.1221	0.1218	0.1202	0.1198	0.1195	0.1201	0.1182	0.1234	0.1197	0.1294	0.1205	0.1195	0.1220	0.1226	0.1157	0.1223	0.1194	0.1224	0.1223	0.1208	0.1221	0.1215	0.1208	0.1209	0.1212	0.1228	0.1226	0.1206	0.1229	0.1196	0.1189	0.1245	0.1212	0.1235	0.1231	0.1225	0.1208	0.1212	0.1193	0.1231	0.1229	0.1226	0.1215	0.1215	0.1220	0.1218	0.1218	0.1262	0.1240	0.1240	0.1224	0.1219	0.1217	0.1204	0.1229	0.1241	0.1243	0.1256	0.1290	0.1233	0.1242	0.1238	0.1203	0.1243	0.1282	0.1275	0.1235	0.1261	0.1245	0.1235	0.1250	0.1273	0.1240	0.1263	0.1259	0.1225	0.1252	0.1271	0.1215	0.1267	0.1266	0.1272	0.1248	0.1236	0.1201	0.1213	0.1247	0.1242	
24	7260	0.1180	0.1186	0.1168	0.1191	0.1194	0.1182	0.1193	0.1262	0.1225	0.1214	0.1201	0.1198	0.1191	0.1199	0.1180	0.1234	0.1196	0.1297	0.1206	0.1196	0.1222	0.1228	0.1160	0.1227	0.1196	0.1225	0.1223	0.1209	0.1223	0.1217	0.1206	0.1207	0.1219	0.1227	0.1226	0.1206	0.1233	0.1200	0.1188	0.1244	0.1213	0.1236	0.1231	0.1225	0.1203	0.1209	0.1190	0.1229	0.1230	0.1229	0.1220	0.1218	0.1218	0.1216	0.1236	0.1261	0.1235	0.1237	0.1221	0.1216	0.1220	0.1207	0.1233	0.1243	0.1237	0.1251	0.1284	0.1231	0.1238	0.1235	0.1203	0.1246	0.1275	0.1268	0.1230	0.1259	0.1235	0.1226	0.1247	0.1273	0.1243	0.1271	0.1262	0.1231	0.1254	0.1275	0.1219	0.1270	0.1261	0.1272	0.1245	0.1232	0.1206	0.1216	0.1251	0.1242	
25	7576	0.1180	0.1186	0.1167	0.1189	0.1201	0.1178	0.1187	0.1256	0.1218	0.1214	0.1200	0.1191	0.1197	0.1204	0.1180	0.1234	0.1198	0.1290	0.1204	0.1195	0.1223	0.1230	0.1155	0.1219	0.1202	0.1227	0.1221	0.1200	0.1226	0.1217	0.1206	0.1206	0.1222	0.1234	0.1228	0.1205	0.1233	0.1200	0.1189	0.1243	0.1215	0.1238	0.1231	0.1222	0.1204	0.1209	0.1188	0.1226	0.1233	0.1228	0.1217	0.1216	0.1217	0.1216	0.1232	0.1259	0.1240	0.1240	0.1221	0.1217	0.1222	0.1208	0.1234	0.1244	0.1248	0.1256	0.1284	0.1229	0.1244	0.1237	0.1203	0.1242	0.1280	0.1274	0.1234	0.1258	0.1241	0.1232	0.1251	0.1270	0.1249	0.1271	0.1259	0.1223	0.1256	0.1275	0.1218	0.1265	0.1267	0.1274	0.1249	0.1235	0.1212	0.1219	0.1249	0.1244	
26	7891	0.1182	0.1187	0.1171	0.1191	0.1192	0.1180	0.1189	0.1256	0.1222	0.1229	0.1203	0.1196	0.1199	0.1207	0.1186	0.1239	0.1199	0.1289	0.1204	0.1193	0.1225	0.1233	0.1157	0.1224	0.1202	0.1229	0.1226	0.1207	0.1232	0.1219	0.1200	0.1208	0.1220	0.1234	0.1226	0.1205	0.1237	0.1203	0.1191	0.1242	0.1213	0.1238	0.1235	0.1226	0.1209	0.1213	0.1192	0.1231	0.1228	0.1229	0.1216	0.1214	0.1218	0.1216	0.1237	0.1259	0.1240	0.1241	0.1222	0.1217	0.1227	0.1212	0.1236	0.1246	0.1239	0.1248	0.1282	0.1229	0.1247	0.1240	0.1209	0.1250	0.1279	0.1273	0.1232	0.1262	0.1237	0.1229	0.1251	0.1272	0.1251	0.1266	0.1259	0.1223	0.1254	0.1275	0.1222	0.1274	0.1267	0.1265	0.1247	0.1233	0.1206	0.1217	0.1261	0.1244	
27	8207	0.1186	0.1190	0.1173	0.1195	0.1203	0.1184	0.1193	0.1258	0.1222	0.1215	0.1203	0.1193	0.1198	0.1205	0.1181	0.1233	0.1201	0.1300	0.1209	0.1200	0.1224	0.1231	0.1155	0.1229	0.1204	0.1228	0.1223	0.1205	0.1234	0.1226	0.1208	0.1210	0.1228	0.1237	0.1232	0.1210	0.1239	0.1202	0.1190	0.1244	0.1218	0.1243	0.1235	0.1226	0.1213	0.1217	0.1196	0.1232	0.1234	0.1236	0.1222	0.1219	0.1222	0.1218	0.1234	0.1257	0.1243	0.1243	0.1222	0.1215	0.1224	0.1210	0.1234	0.1246	0.1242	0.1254	0.1287	0.1234	0.1244	0.1239	0.1207	0.1248	0.1283	0.1274	0.1231	0.1258	0.1242	0.1232	0.1250	0.1273	0.1245	0.1264	0.1259	0.1222	0.1254	0.1274	0.1222	0.1276	0.1266	0.1264	0.1246	0.1234	0.1209	0.1219	0.1249	0.1235	
28	8522	0.1182	0.1184	0.1168	0.1190	0.1198	0.1183	0.1186	0.1253	0.1224	0.1217	0.1202	0.1192	0.1200	0.1211	0.1184	0.1234	0.1199	0.1286	0.1204	0.1192	0.1227	0.1239	0.1153	0.1222	0.1201	0.1227	0.1222	0.1202	0.1231	0.1223	0.1199	0.1203	0.1226	0.1232	0.1224	0.1201	0.1237	0.1203	0.1189	0.1240	0.1215	0.1241	0.1230	0.1221	0.1210	0.1212	0.1190	0.1225	0.1230	0.1229	0.1217	0.1210	0.1215	0.1214	0.1230	0.1257	0.1240	0.1239	0.1219	0.1212	0.1220	0.1205	0.1232	0.1244	0.1241	0.1250	0.1281	0.1225	0.1243	0.1237	0.1206	0.1243	0.1282	0.1274	0.1230	0.1252	0.1243	0.1232	0.1248	0.1269	0.1247	0.1264	0.1257	0.1220	0.1260	0.1274	0.1219	0.1267	0.1266	0.1262	0.1244	0.1229	0.1211	0.1219	0.1246	0.1240	
29	8838	0.1185	0.1192	0.1170	0.1190	0.1198	0.1184	0.1191	0.1255	0.1226	0.1219	0.1201	0.1191	0.1206	0.1211	0.1181	0.1233	0.1203	0.1297	0.1202	0.1193	0.1233	0.1241	0.1158	0.1221	0.1205	0.1231	0.1227	0.1210	0.1238	0.1226	0.1204	0.1206	0.1235	0.1239	0.1231	0.1208	0.1242	0.1204	0.1191	0.1244	0.1217	0.1243	0.1231	0.1227	0.1216	0.1217	0.1194	0.1228	0.1232	0.1234	0.1215	0.1211	0.1224	0.1220	0.1236	0.1257	0.1245	0.1244	0.1220	0.1214	0.1221	0.1206	0.1232	0.1244	0.1250	0.1255	0.1281	0.1223	0.1246	0.1241	0.1208	0.1245	0.1285	0.1277	0.1228	0.1254	0.1246	0.1234	0.1251	0.1271	0.1257	0.1269	0.1259	0.1220	0.1256	0.1273	0.1220	0.1269	0.1270	0.1267	0.1246	0.1232	0.1209	0.1218	0.1256	0.1244	
30	9154	0.1190	0.1196	0.1174	0.1204	0.1205	0.1191	0.1196	0.1259	0.1229	0.1224	0.1206	0.1196	0.1208	0.1217	0.1188	0.1235	0.1209	0.1302	0.1208	0.1200	0.1235	0.1246	0.1163	0.1228	0.1206	0.1237	0.1230	0.1214	0.1240	0.1230	0.1205	0.1208	0.1242	0.1242	0.1234	0.1212	0.1242	0.1208	0.1193	0.1244	0.1226	0.1250	0.1240	0.1235	0.1222	0.1225	0.1199	0.1232	0.1237	0.1237	0.1219	0.1215	0.1227	0.1223	0.1242	0.1264	0.1251	0.1249	0.1223	0.1217	0.1227	0.1212	0.1236	0.1246	0.1255	0.1263	0.1287	0.1233	0.1253	0.1245	0.1212	0.1248	0.1289	0.1281	0.1231	0.1255	0.1248	0.1237	0.1253	0.1271	0.1254	0.1272	0.1263	0.1224	0.1258	0.1275	0.1222	0.1272	0.1272	0.1273	0.1248	0.1231	0.1213	0.1223	0.1255	0.1248	
31	9469	0.1186	0.1189	0.1173	0.1197	0.1200	0.1186	0.1193	0.1260	0.1221	0.1216	0.1202	0.1194	0.1202	0.1215	0.1183	0.1238	0.1203	0.1300	0.1210	0.1203	0.1234	0.1245	0.1156	0.1219	0.1203	0.1231	0.1227	0.1212	0.1237	0.1230	0.1205	0.1205	0.1224	0.1232	0.1230	0.1211	0.1242	0.1207	0.1192	0.1244	0.1219	0.1244	0.1234	0.1232	0.1215	0.1219	0.1193	0.1227	0.1232	0.1232	0.1214	0.1210	0.1217	0.1214	0.1234	0.1263	0.1246	0.1243	0.1219	0.1214	0.1214	0.1201	0.1233	0.1245	0.1243	0.1252	0.1278	0.1223	0.1243	0.1239	0.1211	0.1251	0.1280	0.1274	0.1228	0.1254	0.1239	0.1230	0.1252	0.1275	0.1251	0.1266	0.1259	0.1221	0.1253	0.1273	0.1225	0.1272	0.1269	0.1264	0.1245	0.1230	0.1212	0.1220	0.1251	0.1245	
32	9785	0.1180	0.1184	0.1167	0.1198	0.1199	0.1186	0.1193	0.1257	0.1223	0.1215	0.1206	0.1197	0.1204	0.1223	0.1183	0.1237	0.1202	0.1295	0.1207	0.1206	0.1228	0.1246	0.1159	0.1227	0.1202	0.1229	0.1232	0.1219	0.1241	0.1233	0.1209	0.1211	0.1228	0.1236	0.1233	0.1216	0.1245	0.1209	0.1195	0.1248	0.1222	0.1246	0.1237	0.1240	0.1216	0.1220	0.1197	0.1234	0.1235	0.1236	0.1219	0.1216	0.1221	0.1217	0.1232	0.1263	0.1247	0.1247	0.1220	0.1216	0.1220	0.1209	0.1241	0.1248	0.1246	0.1256	0.1283	0.1230	0.1246	0.1239	0.1213	0.1252	0.1284	0.1279	0.1231	0.1258	0.1241	0.1231	0.1254	0.1276	0.1252	0.1271	0.1262	0.1225	0.1255	0.1271	0.1226	0.1274	0.1269	0.1267	0.1245	0.1232	0.1212	0.1222	0.1254	0.1244	
33	10101	0.1190	0.1198	0.1176	0.1200	0.1209	0.1192	0.1196	0.1256	0.1225	0.1232	0.1208	0.1200	0.1209	0.1224	0.1183	0.1233	0.1207	0.1304	0.1210	0.1206	0.1241	0.1259	0.1165	0.1225	0.1210	0.1234	0.1234	0.1219	0.1249	0.1240	0.1214	0.1212	0.1235	0.1241	0.1236	0.1218	0.1250	0.1217	0.1196	0.1248	0.1227	0.1251	0.1237	0.1238	0.1222	0.1223	0.1198	0.1230	0.1241	0.1242	0.1218	0.1211	0.1221	0.1218	0.1236	0.1263	0.1258	0.1253	0.1222	0.1221	0.1220	0.1206	0.1238	0.1246	0.1256	0.1264	0.1283	0.1227	0.1248	0.1241	0.1217	0.1255	0.1287	0.1281	0.1230	0.1256	0.1241	0.1231	0.1254	0.1275	0.1260	0.1275	0.1260	0.1221	0.1256	0.1274	0.1224	0.1272	0.1274	0.1268	0.1247	0.1229	0.1210	0.1221	0.1256	0.1247	
34	10416	0.1187	0.1195	0.1181	0.1209	0.1199	0.1182	0.1189	0.1254	0.1222	0.1225	0.1212	0.1207	0.1206	0.1226	0.1188	0.1238	0.1206	0.1307	0.1210	0.1211	0.1238	0.1258	0.1163	0.1230	0.1205	0.1231	0.1236	0.1228	0.1249	0.1243	0.1213	0.1212	0.1232	0.1243	0.1240	0.1224	0.1254	0.1217	0.1197	0.1250	0.1225	0.1248	0.1240	0.1244	0.1221	0.1222	0.1198	0.1234	0.1238	0.1239	0.1218	0.1215	0.1217	0.1214	0.1242	0.1264	0.1248	0.1248	0.1219	0.1224	0.1220	0.1208	0.1244	0.1255	0.1250	0.1259	0.1279	0.1231	0.1248	0.1244	0.1221	0.1264	0.1287	0.1283	0.1231	0.1255	0.1239	0.1231	0.1260	0.1279	0.1254	0.1270	0.1256	0.1222	0.1254	0.1275	0.1228	0.1280	0.1275	0.1272	0.1248	0.1234	0.1210	0.1218	0.1257	0.1250	
35	10732	0.1187	0.1194	0.1177	0.1205	0.1205	0.1191	0.1195	0.1262	0.1227	0.1219	0.1214	0.1203	0.1208	0.1227	0.1183	0.1231	0.1207	0.1310	0.1210	0.1211	0.1243	0.1262	0.1165	0.1231	0.1205	0.1233	0.1236	0.1228	0.1258	0.1248	0.1210	0.1211	0.1236	0.1243	0.1239	0.1226	0.1253	0.1218	0.1197	0.1250	0.1231	0.1253	0.1242	0.1245	0.1224	0.1227	0.1198	0.1239	0.1241	0.1242	0.1219	0.1213	0.1215	0.1212	0.1240	0.1263	0.1252	0.1251	0.1219	0.1217	0.1219	0.1206	0.1239	0.1248	0.1251	0.1263	0.1280	0.1228	0.1242	0.1236	0.1214	0.1251	0.1290	0.1285	0.1229	0.1253	0.1235	0.1227	0.1257	0.1273	0.1258	0.1275	0.1261	0.1218	0.1253	0.1271	0.1225	0.1273	0.1276	0.1274	0.1243	0.1228	0.1206	0.1220	0.1261	0.1255	
36	11048	0.1191	0.1198	0.1183	0.1213	0.1215	0.1197	0.1197	0.1258	0.1232	0.1226	0.1223	0.1212	0.1210	0.1236	0.1191	0.1241	0.1211	0.1314	0.1217	0.1222	0.1251	0.1273	0.1165	0.1231	0.1211	0.1237	0.1247	0.1239	0.1259	0.1252	0.1209	0.1212	0.1233	0.1246	0.1249	0.1237	0.1259	0.1223	0.1199	0.1252	0.1232	0.1258	0.1246	0.1254	0.1228	0.1232	0.1204	0.1238	0.1243	0.1243	0.1217	0.1216	0.1213	0.1212	0.1238	0.1266	0.1257	0.1252	0.1220	0.1215	0.1220	0.1206	0.1246	0.1254	0.1258	0.1269	0.1280	0.1226	0.1243	0.1239	0.1221	0.1260	0.1292	0.1288	0.1230	0.1254	0.1242	0.1230	0.1260	0.1278	0.1257	0.1278	0.1261	0.1225	0.1253	0.1270	0.1231	0.1280	0.1274	0.1280	0.1250	0.1237	0.1210	0.1220	0.1261	0.1254	
37	11363	0.1193	0.1198	0.1185	0.1219	0.1218	0.1201	0.1199	0.1268	0.1229	0.1222	0.1222	0.1218	0.1217	0.1246	0.1191	0.1241	0.1211	0.1311	0.1221	0.1231	0.1255	0.1278	0.1167	0.1229	0.1210	0.1239	0.1248	0.1246	0.1268	0.1262	0.1217	0.1211	0.1237	0.1249	0.1252	0.1241	0.1268	0.1232	0.1203	0.1250	0.1238	0.1266	0.1250	0.1261	0.1233	0.1237	0.1206	0.1238	0.1243	0.1246	0.1217	0.1214	0.1218	0.1216	0.1250	0.1272	0.1262	0.1258	0.1222	0.1217	0.1218	0.1205	0.1247	0.1254	0.1263	0.1279	0.1288	0.1230	0.1242	0.1238	0.1222	0.1259	0.1297	0.1291	0.1233	0.1256	0.1238	0.1227	0.1260	0.1284	0.1265	0.1279	0.1254	0.1218	0.1254	0.1272	0.1235	0.1280	0.1276	0.1284	0.1245	0.1235	0.1208	0.1217	0.1271	0.1261	
38	11679	0.1201	0.1206	0.1194	0.1227	0.1218	0.1205	0.1205	0.1270	0.1240	0.1242	0.1229	0.1223	0.1229	0.1256	0.1196	0.1246	0.1219	0.1316	0.1221	0.1234	0.1268	0.1291	0.1173	0.1236	0.1224	0.1245	0.1261	0.1259	0.1278	0.1270	0.1223	0.1217	0.1245	0.1257	0.1262	0.1252	0.1278	0.1243	0.1211	0.1258	0.1241	0.1270	0.1256	0.1266	0.1244	0.1250	0.1215	0.1247	0.1257	0.1253	0.1219	0.1214	0.1219	0.1216	0.1255	0.1278	0.1274	0.1267	0.1222	0.1217	0.1225	0.1210	0.1255	0.1261	0.1268	0.1279	0.1284	0.1234	0.1250	0.1244	0.1235	0.1267	0.1302	0.1300	0.1235	0.1259	0.1247	0.1237	0.1272	0.1288	0.1274	0.1289	0.1261	0.1222	0.1252	0.1273	0.1238	0.1285	0.1286	0.1287	0.1250	0.1235	0.1209	0.1221	0.1274	0.1263	
39	11995	0.1196	0.1203	0.1195	0.1231	0.1226	0.1208	0.1206	0.1269	0.1235	0.1227	0.1231	0.1226	0.1230	0.1263	0.1197	0.1248	0.1222	0.1323	0.1230	0.1246	0.1267	0.1296	0.1174	0.1242	0.1213	0.1243	0.1262	0.1267	0.1286	0.1279	0.1218	0.1221	0.1243	0.1256	0.1266	0.1257	0.1285	0.1249	0.1209	0.1261	0.1246	0.1275	0.1258	0.1272	0.1249	0.1253	0.1217	0.1252	0.1253	0.1257	0.1220	0.1218	0.1216	0.1213	0.1258	0.1273	0.1272	0.1267	0.1221	0.1224	0.1219	0.1208	0.1258	0.1263	0.1271	0.1281	0.1280	0.1229	0.1240	0.1237	0.1230	0.1265	0.1302	0.1300	0.1232	0.1255	0.1237	0.1229	0.1271	0.1293	0.1271	0.1286	0.1262	0.1226	0.1248	0.1270	0.1240	0.1290	0.1282	0.1280	0.1245	0.1234	0.1210	0.1225	0.1275	0.1267	
40	12310	0.1200	0.1211	0.1204	0.1241	0.1228	0.1216	0.1207	0.1268	0.1241	0.1240	0.1244	0.1236	0.1244	0.1275	0.1198	0.1250	0.1225	0.1325	0.1232	0.1252	0.1283	0.1312	0.1173	0.1234	0.1220	0.1249	0.1270	0.1278	0.1299	0.1292	0.1216	0.1217	0.1251	0.1263	0.1271	0.1268	0.1298	0.1259	0.1215	0.1264	0.1254	0.1285	0.1266	0.1280	0.1256	0.1259	0.1221	0.1250	0.1258	0.1260	0.1217	0.1213	0.1216	0.1213	0.1259	0.1276	0.1283	0.1276	0.1221	0.1219	0.1216	0.1204	0.1258	0.1263	0.1280	0.1291	0.1281	0.1230	0.1245	0.1239	0.1237	0.1271	0.1306	0.1303	0.1230	0.1257	0.1246	0.1235	0.1280	0.1292	0.1284	0.1300	0.1261	0.1224	0.1255	0.1275	0.1245	0.1290	0.1295	0.1293	0.1247	0.1231	0.1210	0.1220	0.1277	0.1269	
41	12626	0.1203	0.1209	0.1207	0.1249	0.1234	0.1221	0.1208	0.1270	0.1245	0.1237	0.1249	0.1250	0.1246	0.1288	0.1201	0.1249	0.1233	0.1333	0.1238	0.1265	0.1290	0.1324	0.1175	0.1235	0.1224	0.1252	0.1281	0.1293	0.1311	0.1306	0.1224	0.1223	0.1256	0.1273	0.1283	0.1282	0.1307	0.1271	0.1216	0.1264	0.1260	0.1291	0.1273	0.1296	0.1273	0.1276	0.1227	0.1254	0.1267	0.1268	0.1218	0.1214	0.1216	0.1213	0.1263	0.1280	0.1287	0.1283	0.1222	0.1219	0.1221	0.1210	0.1271	0.1273	0.1287	0.1300	0.1281	0.1228	0.1244	0.1239	0.1240	0.1274	0.1317	0.1314	0.1228	0.1255	0.1240	0.1232	0.1282	0.1302	0.1288	0.1302	0.1262	0.1226	0.1253	0.1274	0.1249	0.1295	0.1295	0.1294	0.1246	0.1232	0.1204	0.1218	0.1280	0.1274	
42	12941	0.1214	0.1216	0.1214	0.1262	0.1245	0.1230	0.1207	0.1271	0.1250	0.1243	0.1257	0.1256	0.1251	0.1301	0.1198	0.1246	0.1235	0.1340	0.1248	0.1277	0.1303	0.1335	0.1177	0.1239	0.1233	0.1260	0.1292	0.1309	0.1326	0.1319	0.1224	0.1220	0.1263	0.1281	0.1293	0.1298	0.1317	0.1284	0.1219	0.1270	0.1272	0.1302	0.1280	0.1306	0.1283	0.1289	0.1231	0.1253	0.1275	0.1275	0.1215	0.1213	0.1224	0.1218	0.1271	0.1283	0.1297	0.1292	0.1218	0.1213	0.1221	0.1207	0.1270	0.1273	0.1302	0.1310	0.1281	0.1227	0.1244	0.1238	0.1244	0.1276	0.1327	0.1322	0.1228	0.1252	0.1241	0.1230	0.1281	0.1297	0.1297	0.1314	0.1258	0.1219	0.1253	0.1271	0.1250	0.1296	0.1298	0.1301	0.1249	0.1230	0.1204	0.1217	0.1287	0.1279	
43	13257	0.1215	0.1224	0.1227	0.1273	0.1254	0.1244	0.1215	0.1274	0.1255	0.1251	0.1275	0.1275	0.1265	0.1320	0.1205	0.1247	0.1251	0.1352	0.1262	0.1298	0.1320	0.1355	0.1188	0.1248	0.1235	0.1269	0.1307	0.1334	0.1347	0.1340	0.1231	0.1225	0.1274	0.1290	0.1315	0.1324	0.1338	0.1305	0.1227	0.1272	0.1288	0.1318	0.1293	0.1321	0.1296	0.1300	0.1239	0.1257	0.1287	0.1286	0.1220	0.1213	0.1218	0.1215	0.1278	0.1289	0.1308	0.1302	0.1219	0.1218	0.1220	0.1207	0.1280	0.1280	0.1309	0.1323	0.1286	0.1232	0.1245	0.1238	0.1252	0.1280	0.1335	0.1330	0.1231	0.1256	0.1241	0.1230	0.1293	0.1306	0.1302	0.1316	0.1260	0.1224	0.1252	0.1271	0.1262	0.1308	0.1309	0.1302	0.1247	0.1229	0.1211	0.1217	0.1294	0.1286	
44	13573	0.1217	0.1227	0.1240	0.1291	0.1275	0.1258	0.1224	0.1283	0.1260	0.1259	0.1292	0.1296	0.1289	0.1340	0.1209	0.1248	0.1254	0.1353	0.1273	0.1323	0.1338	0.1377	0.1191	0.1248	0.1243	0.1270	0.1321	0.1355	0.1365	0.1358	0.1231	0.1228	0.1279	0.1296	0.1326	0.1344	0.1357	0.1323	0.1234	0.1281	0.1295	0.1329	0.1304	0.1339	0.1315	0.1322	0.1250	0.1270	0.1297	0.1294	0.1218	0.1211	0.1217	0.1214	0.1289	0.1298	0.1326	0.1315	0.1221	0.1218	0.1218	0.1205	0.1291	0.1286	0.1328	0.1336	0.1285	0.1231	0.1242	0.1237	0.1262	0.1291	0.1350	0.1344	0.1232	0.1257	0.1234	0.1227	0.1301	0.1314	0.1310	0.1326	0.1257	0.1225	0.1250	0.1269	0.1266	0.1315	0.1312	0.1309	0.1251	0.1235	0.1209	0.1217	0.1306	0.1298	
45	13888	0.1228	0.1236	0.1255	0.1308	0.1286	0.1273	0.1229	0.1282	0.1267	0.1266	0.1305	0.1312	0.1299	0.1366	0.1214	0.1253	0.1271	0.1365	0.1288	0.1345	0.1360	0.1397	0.1194	0.1249	0.1257	0.1284	0.1343	0.1386	0.1393	0.1386	0.1236	0.1229	0.1290	0.1308	0.1345	0.1371	0.1380	0.1349	0.1245	0.1289	0.1313	0.1354	0.1320	0.1362	0.1331	0.1339	0.1262	0.1275	0.1306	0.1303	0.1216	0.1213	0.1222	0.1218	0.1295	0.1298	0.1342	0.1337	0.1222	0.1217	0.1221	0.1209	0.1304	0.1294	0.1340	0.1350	0.1284	0.1226	0.1244	0.1239	0.1272	0.1295	0.1365	0.1360	0.1230	0.1255	0.1237	0.1229	0.1314	0.1321	0.1327	0.1339	0.1263	0.1223	0.1258	0.1277	0.1280	0.1322	0.1326	0.1323	0.1250	0.1231	0.1205	0.1220	0.1311	0.1298	
46	14204	0.1238	0.1252	0.1278	0.1337	0.1295	0.1288	0.1232	0.1286	0.1282	0.1293	0.1328	0.1334	0.1322	0.1395	0.1222	0.1258	0.1283	0.1382	0.1304	0.1374	0.1390	0.1430	0.1208	0.1258	0.1267	0.1291	0.1363	0.1417	0.1426	0.1416	0.1242	0.1231	0.1305	0.1325	0.1370	0.1402	0.1413	0.1382	0.1254	0.1290	0.1333	0.1376	0.1338	0.1387	0.1365	0.1372	0.1274	0.1283	0.1326	0.1323	0.1216	0.1210	0.1223	0.1216	0.1304	0.1303	0.1361	0.1351	0.1220	0.1213	0.1225	0.1211	0.1314	0.1307	0.1362	0.1369	0.1282	0.1225	0.1246	0.1241	0.1286	0.1307	0.1377	0.1372	0.1229	0.1251	0.1243	0.1234	0.1324	0.1331	0.1344	0.1359	0.1260	0.1222	0.1256	0.1273	0.1287	0.1326	0.1344	0.1336	0.1246	0.1232	0.1210	0.1220	0.1322	0.1315	
47	14520	0.1244	0.1258	0.1297	0.1363	0.1315	0.1312	0.1242	0.1286	0.1288	0.1302	0.1353	0.1363	0.1340	0.1435	0.1234	0.1270	0.1298	0.1394	0.1325	0.1407	0.1412	0.1455	0.1211	0.1262	0.1281	0.1305	0.1391	0.1460	0.1453	0.1446	0.1243	0.1243	0.1324	0.1342	0.1398	0.1440	0.1446	0.1420	0.1269	0.1307	0.1354	0.1401	0.1361	0.1415	0.1390	0.1400	0.1292	0.1301	0.1347	0.1339	0.1220	0.1214	0.1221	0.1218	0.1318	0.1319	0.1379	0.1368	0.1220	0.1215	0.1221	0.1209	0.1333	0.1316	0.1387	0.1395	0.1288	0.1234	0.1247	0.1241	0.1301	0.1324	0.1392	0.1387	0.1231	0.1258	0.1238	0.1229	0.1336	0.1341	0.1357	0.1375	0.1261	0.1222	0.1254	0.1273	0.1299	0.1340	0.1349	0.1344	0.1249	0.1235	0.1213	0.1221	0.1335	0.1324	
48	14835	0.1254	0.1268	0.1319	0.1390	0.1340	0.1334	0.1250	0.1297	0.1299	0.1315	0.1380	0.1393	0.1363	0.1457	0.1234	0.1265	0.1309	0.1400	0.1343	0.1442	0.1440	0.1485	0.1220	0.1264	0.1290	0.1319	0.1417	0.1499	0.1492	0.1489	0.1252	0.1244	0.1336	0.1361	0.1425	0.1480	0.1486	0.1456	0.1278	0.1310	0.1377	0.1424	0.1377	0.1441	0.1423	0.1432	0.1306	0.1304	0.1357	0.1353	0.1214	0.1211	0.1215	0.1211	0.1326	0.1327	0.1404	0.1389	0.1216	0.1213	0.1225	0.1211	0.1348	0.1327	0.1419	0.1421	0.1287	0.1233	0.1243	0.1237	0.1315	0.1329	0.1413	0.1408	0.1227	0.1254	0.1239	0.1227	0.1351	0.1353	0.1375	0.1389	0.1259	0.1219	0.1252	0.1269	0.1313	0.1348	0.1364	0.1363	0.1246	0.1230	0.1207	0.1218	0.1350	0.1333	
49	15151	0.1281	0.1291	0.1353	0.1429	0.1367	0.1364	0.1261	0.1306	0.1319	0.1334	0.1412	0.1428	0.1403	0.1500	0.1245	0.1273	0.1336	0.1432	0.1375	0.1492	0.1483	0.1528	0.1234	0.1272	0.1310	0.1337	0.1454	0.1553	0.1541	0.1531	0.1263	0.1256	0.1362	0.1390	0.1465	0.1530	0.1529	0.1501	0.1298	0.1321	0.1407	0.1462	0.1408	0.1484	0.1461	0.1472	0.1330	0.1323	0.1386	0.1383	0.1221	0.1216	0.1220	0.1216	0.1342	0.1337	0.1437	0.1428	0.1223	0.1214	0.1222	0.1209	0.1371	0.1341	0.1456	0.1452	0.1284	0.1229	0.1245	0.1239	0.1333	0.1345	0.1444	0.1441	0.1233	0.1257	0.1239	0.1230	0.1366	0.1361	0.1398	0.1415	0.1259	0.1220	0.1253	0.1271	0.1330	0.1366	0.1381	0.1385	0.1250	0.1228	0.1208	0.1215	0.1365	0.1349	
50	15467	0.1284	0.1305	0.1387	0.1477	0.1399	0.1401	0.1275	0.1315	0.1339	0.1342	0.1452	0.1478	0.1433	0.1551	0.1263	0.1278	0.1365	0.1466	0.1407	0.1542	0.1523	0.1574	0.1237	0.1288	0.1327	0.1357	0.1496	0.1615	0.1593	0.1584	0.1277	0.1258	0.1395	0.1420	0.1512	0.1591	0.1577	0.1555	0.1318	0.1339	0.1451	0.1510	0.1443	0.1528	0.1512	0.1526	0.1356	0.1335	0.1410	0.1412	0.1221	0.1215	0.1224	0.1219	0.1363	0.1348	0.1479	0.1465	0.1220	0.1217	0.1222	0.1208	0.1396	0.1358	0.1491	0.1486	0.1286	0.1229	0.1244	0.1240	0.1358	0.1366	0.1472	0.1467	0.1232	0.1255	0.1238	0.1230	0.1393	0.1385	0.1437	0.1446	0.1264	0.1222	0.1253	0.1271	0.1350	0.1378	0.1404	0.1407	0.1249	0.1233	0.1208	0.1217	0.1389	0.1368	
51	15782	0.1314	0.1329	0.1431	0.1524	0.1427	0.1435	0.1283	0.1326	0.1361	0.1371	0.1504	0.1533	0.1472	0.1603	0.1274	0.1293	0.1393	0.1487	0.1447	0.1604	0.1576	0.1624	0.1262	0.1297	0.1355	0.1386	0.1546	0.1681	0.1652	0.1643	0.1293	0.1270	0.1427	0.1459	0.1559	0.1652	0.1639	0.1615	0.1339	0.1356	0.1497	0.1560	0.1483	0.1578	0.1562	0.1576	0.1383	0.1354	0.1444	0.1442	0.1220	0.1216	0.1218	0.1214	0.1379	0.1364	0.1522	0.1504	0.1223	0.1217	0.1223	0.1209	0.1424	0.1380	0.1536	0.1531	0.1287	0.1231	0.1249	0.1245	0.1384	0.1383	0.1502	0.1506	0.1230	0.1259	0.1244	0.1232	0.1422	0.1409	0.1461	0.1471	0.1261	0.1223	0.1261	0.1278	0.1376	0.1401	0.1423	0.1427	0.1247	0.1233	0.1215	0.1220	0.1410	0.1389	
52	16098	0.1342	0.1357	0.1475	0.1578	0.1476	0.1487	0.1301	0.1327	0.1385	0.1394	0.1549	0.1582	0.1516	0.1663	0.1286	0.1293	0.1430	0.1525	0.1483	0.1663	0.1634	0.1684	0.1281	0.1306	0.1381	0.1413	0.1597	0.1757	0.1717	0.1706	0.1301	0.1279	0.1459	0.1500	0.1615	0.1726	0.1703	0.1686	0.1366	0.1374	0.1546	0.1616	0.1521	0.1628	0.1620	0.1636	0.1419	0.1378	0.1483	0.1484	0.1219	0.1213	0.1220	0.1215	0.1402	0.1381	0.1570	0.1557	0.1218	0.1212	0.1219	0.1206	0.1457	0.1396	0.1593	0.1589	0.1284	0.1227	0.1241	0.1237	0.1414	0.1400	0.1541	0.1550	0.1229	0.1256	0.1240	0.1229	0.1441	0.1422	0.1501	0.1507	0.1255	0.1217	0.1251	0.1268	0.1396	0.1414	0.1456	0.1456	0.1248	0.1232	0.1204	0.1217	0.1431	0.1405	
53	16414	0.1368	0.1392	0.1529	0.1642	0.1519	0.1534	0.1326	0.1338	0.1414	0.1429	0.1605	0.1654	0.1572	0.1735	0.1307	0.1302	0.1475	0.1576	0.1537	0.1751	0.1699	0.1745	0.1305	0.1326	0.1412	0.1448	0.1665	0.1868	0.1794	0.1780	0.1327	0.1295	0.1499	0.1546	0.1683	0.1817	0.1776	0.1761	0.1392	0.1394	0.1605	0.1680	0.1572	0.1693	0.1689	0.1707	0.1458	0.1404	0.1527	0.1525	0.1218	0.1213	0.1219	0.1214	0.1431	0.1400	0.1629	0.1615	0.1219	0.1214	0.1218	0.1205	0.1497	0.1428	0.1656	0.1650	0.1284	0.1230	0.1245	0.1241	0.1454	0.1441	0.1597	0.1606	0.1233	0.1258	0.1241	0.1231	0.1479	0.1448	0.1551	0.1551	0.1260	0.1223	0.1252	0.1270	0.1426	0.1441	0.1486	0.1485	0.1245	0.1230	0.1212	0.1217	0.1467	0.1434	
54	16729	0.1421	0.1426	0.1589	0.1722	0.1572	0.1594	0.1349	0.1357	0.1455	0.1476	0.1674	0.1725	0.1631	0.1819	0.1327	0.1321	0.1535	0.1622	0.1596	0.1859	0.1771	0.1816	0.1330	0.1337	0.1448	0.1494	0.1739	0.1941	0.1886	0.1866	0.1343	0.1301	0.1551	0.1618	0.1763	0.1913	0.1859	0.1861	0.1432	0.1426	0.1682	0.1763	0.1635	0.1767	0.1769	0.1789	0.1510	0.1434	0.1581	0.1576	0.1215	0.1212	0.1222	0.1219	0.1470	0.1429	0.1698	0.1677	0.1219	0.1217	0.1220	0.1207	0.1553	0.1462	0.1725	0.1726	0.1283	0.1228	0.1245	0.1241	0.1500	0.1468	0.1660	0.1659	0.1231	0.1256	0.1242	0.1230	0.1513	0.1477	0.1599	0.1604	0.1258	0.1224	0.1256	0.1272	0.1467	0.1476	0.1523	0.1527	0.1247	0.1234	0.1212	0.1217	0.1507	0.1473	
55	17045	0.1503	0.1474	0.1664	0.1822	0.1640	0.1666	0.1380	0.1374	0.1496	0.1521	0.1759	0.1837	0.1700	0.1924	0.1355	0.1341	0.1597	0.1693	0.1665	0.1935	0.1868	0.1909	0.1366	0.1362	0.1508	0.1548	0.1836	0.2041	0.2000	0.1981	0.1378	0.1325	0.1611	0.1681	0.1871	0.1997	0.1978	0.1951	0.1477	0.1459	0.1763	0.1845	0.1700	0.1853	0.1873	0.1900	0.1569	0.1476	0.1647	0.1640	0.1218	0.1215	0.1221	0.1217	0.1507	0.1458	0.1786	0.1760	0.1223	0.1216	0.1223	0.1211	0.1603	0.1496	0.1819	0.1802	0.1285	0.1229	0.1248	0.1244	0.1551	0.1512	0.1732	0.1734	0.1239	0.1258	0.1243	0.1234	0.1565	0.1519	0.1666	0.1668	0.1259	0.1219	0.1260	0.1275	0.1509	0.1513	0.1577	0.1583	0.1250	0.1234	0.1215	0.1220	0.1547	0.1504	
56	17361	0.1541	0.1526	0.1765	0.1895	0.1698	0.1740	0.1413	0.1396	0.1538	0.1567	0.1862	0.1902	0.1779	0.2002	0.1386	0.1360	0.1664	0.1764	0.1745	0.2032	0.1979	0.2015	0.1387	0.1387	0.1553	0.1603	0.1954	0.2174	0.2070	0.2050	0.1403	0.1345	0.1678	0.1754	0.1967	0.2112	0.2048	0.2035	0.1526	0.1494	0.1851	0.1956	0.1780	0.1970	0.1949	0.1967	0.1634	0.1516	0.1715	0.1710	0.1220	0.1215	0.1219	0.1214	0.1553	0.1488	0.1867	0.1836	0.1218	0.1220	0.1220	0.1205	0.1667	0.1539	0.1904	0.1887	0.1285	0.1234	0.1241	0.1237	0.1611	0.1554	0.1798	0.1797	0.1228	0.1255	0.1242	0.1231	0.1626	0.1563	0.1741	0.1733	0.1265	0.1229	0.1251	0.1267	0.1558	0.1557	0.1624	0.1629	0.1249	0.1236	0.1211	0.1215	0.1593	0.1550	
57	17676	0.1597	0.1592	0.1849	0.1989	0.1787	0.1840	0.1452	0.1420	0.1606	0.1646	0.1944	0.2007	0.1889	0.2110	0.1426	0.1378	0.1745	0.1848	0.1865	0.2167	0.2057	0.2102	0.1430	0.1408	0.1624	0.1672	0.2028	0.2322	0.2196	0.2169	0.1446	0.1367	0.1765	0.1842	0.2055	0.2261	0.2165	0.2169	0.1584	0.1535	0.1971	0.2067	0.1897	0.2042	0.2048	0.2078	0.1705	0.1560	0.1798	0.1796	0.1223	0.1217	0.1221	0.1218	0.1609	0.1524	0.1979	0.1953	0.1222	0.1216	0.1222	0.1208	0.1737	0.1584	0.2029	0.2009	0.1289	0.1232	0.1250	0.1244	0.1679	0.1613	0.1886	0.1890	0.1233	0.1256	0.1246	0.1234	0.1685	0.1611	0.1825	0.1807	0.1258	0.1218	0.1258	0.1275	0.1621	0.1600	0.1690	0.1696	0.1248	0.1232	0.1214	0.1220	0.1655	0.1607	
58	17992	0.1666	0.1657	0.1929	0.2109	0.1889	0.1901	0.1491	0.1444	0.1674	0.1717	0.2041	0.2135	0.1983	0.2228	0.1467	0.1400	0.1831	0.1936	0.1935	0.2310	0.2170	0.2203	0.1482	0.1443	0.1690	0.1749	0.2150	0.2485	0.2345	0.2316	0.1485	0.1399	0.1843	0.1942	0.2180	0.2413	0.2306	0.2318	0.1659	0.1590	0.2035	0.2157	0.1993	0.2152	0.2175	0.2212	0.1796	0.1626	0.1886	0.1884	0.1222	0.1216	0.1221	0.1217	0.1671	0.1574	0.2068	0.2046	0.1218	0.1216	0.1223	0.1209	0.1818	0.1645	0.2091	0.2089	0.1293	0.1234	0.1247	0.1243	0.1756	0.1673	0.1984	0.1976	0.1233	0.1257	0.1242	0.1231	0.1755	0.1666	0.1916	0.1895	0.1261	0.1223	0.1259	0.1276	0.1680	0.1657	0.1751	0.1766	0.1248	0.1233	0.1213	0.1218	0.1719	0.1664	
59	18307	0.1738	0.1729	0.2040	0.2244	0.1968	0.2007	0.1546	0.1477	0.1747	0.1800	0.2170	0.2262	0.2062	0.2365	0.1514	0.1422	0.1951	0.2050	0.2036	0.2449	0.2306	0.2333	0.1534	0.1481	0.1771	0.1836	0.2292	0.2654	0.2503	0.2472	0.1543	0.1428	0.1955	0.2055	0.2333	0.2586	0.2471	0.2483	0.1728	0.1644	0.2159	0.2297	0.2082	0.2284	0.2329	0.2368	0.1881	0.1688	0.2000	0.1998	0.1217	0.1212	0.1218	0.1216	0.1739	0.1628	0.2170	0.2139	0.1221	0.1218	0.1222	0.1210	0.1906	0.1709	0.2212	0.2199	0.1287	0.1231	0.1245	0.1242	0.1837	0.1749	0.2080	0.2102	0.1232	0.1259	0.1243	0.1231	0.1833	0.1729	0.1993	0.1996	0.1261	0.1223	0.1258	0.1273	0.1754	0.1717	0.1829	0.1843	0.1251	0.1230	0.1212	0.1218	0.1798	0.1726	
60	18623	0.1804	0.1822	0.2180	0.2400	0.2055	0.2133	0.1606	0.1521	0.1829	0.1903	0.2308	0.2423	0.2189	0.2522	0.1574	0.1462	0.2031	0.2137	0.2172	0.2614	0.2463	0.2471	0.1610	0.1525	0.1862	0.1941	0.2447	0.2773	0.2685	0.2649	0.1602	0.1467	0.2051	0.2157	0.2487	0.2755	0.2641	0.2660	0.1818	0.1717	0.2319	0.2469	0.2216	0.2451	0.2489	0.2535	0.1981	0.1769	0.2072	0.2070	0.1219	0.1214	0.1222	0.1219	0.1820	0.1691	0.2315	0.2281	0.1223	0.1220	0.1221	0.1208	0.2003	0.1784	0.2367	0.2353	0.1294	0.1240	0.1248	0.1244	0.1946	0.1830	0.2165	0.2200	0.1230	0.1255	0.1247	0.1235	0.1922	0.1806	0.2070	0.2064	0.1262	0.1223	0.1256	0.1272	0.1836	0.1792	0.1911	0.1940	0.1248	0.1231	0.1206	0.1215	0.1865	0.1792	
61	18939	0.1927	0.1926	0.2319	0.2552	0.2190	0.2264	0.1677	0.1558	0.1934	0.2006	0.2455	0.2582	0.2324	0.2684	0.1641	0.1499	0.2140	0.2238	0.2316	0.2742	0.2612	0.2628	0.1683	0.1570	0.1978	0.2035	0.2587	0.2922	0.2855	0.2801	0.1671	0.1505	0.2148	0.2293	0.2640	0.2900	0.2855	0.2862	0.1919	0.1786	0.2492	0.2644	0.2363	0.2615	0.2668	0.2709	0.2062	0.1846	0.2199	0.2192	0.1218	0.1209	0.1219	0.1217	0.1905	0.1759	0.2481	0.2445	0.1217	0.1215	0.1220	0.1208	0.2080	0.1868	0.2542	0.2524	0.1288	0.1234	0.1248	0.1245	0.2012	0.1912	0.2309	0.2320	0.1231	0.1256	0.1239	0.1230	0.2023	0.1874	0.2197	0.2173	0.1258	0.1228	0.1255	0.1269	0.1930	0.1862	0.1997	0.2002	0.1244	0.1227	0.1207	0.1213	0.1969	0.1878	
62	19254	0.2015	0.2021	0.2481	0.2700	0.2332	0.2415	0.1756	0.1615	0.2027	0.2099	0.2607	0.2727	0.2483	0.2891	0.1718	0.1550	0.2298	0.2396	0.2444	0.2922	0.2833	0.2798	0.1772	0.1635	0.2058	0.2138	0.2744	0.3113	0.3033	0.2995	0.1751	0.1558	0.2305	0.2469	0.2806	0.3070	0.3021	0.3022	0.2028	0.1870	0.2678	0.2839	0.2519	0.2804	0.2889	0.2922	0.2195	0.1940	0.2364	0.2355	0.1222	0.1215	0.1218	0.1218	0.2019	0.1835	0.2659	0.2632	0.1220	0.1220	0.1219	0.1207	0.2211	0.1959	0.2740	0.2710	0.1295	0.1237	0.1254	0.1249	0.2128	0.2006	0.2475	0.2480	0.1234	0.1261	0.1247	0.1234	0.2100	0.1960	0.2362	0.2322	0.1264	0.1225	0.1258	0.1276	0.2014	0.1963	0.2094	0.2112	0.1258	0.1234	0.1210	0.1220	0.2036	0.1981	
63	19570	0.2096	0.2124	0.2603	0.2871	0.2479	0.2594	0.1846	0.1679	0.2123	0.2233	0.2751	0.2908	0.2660	0.3079	0.1795	0.1600	0.2468	0.2573	0.2585	0.3119	0.2984	0.3000	0.1861	0.1699	0.2186	0.2286	0.2881	0.3308	0.3196	0.3174	0.1844	0.1622	0.2471	0.2638	0.2939	0.3247	0.3173	0.3187	0.2109	0.1975	0.2881	0.3051	0.2686	0.2969	0.3070	0.3105	0.2353	0.2011	0.2531	0.2524	0.1222	0.1216	0.1220	0.1220	0.2088	0.1916	0.2866	0.2820	0.1221	0.1219	0.1224	0.1213	0.2369	0.2038	0.2950	0.2927	0.1297	0.1243	0.1254	0.1250	0.2268	0.2083	0.2652	0.2665	0.1235	0.1260	0.1250	0.1238	0.2220	0.2055	0.2527	0.2481	0.1264	0.1227	0.1259	0.1274	0.2107	0.2025	0.2214	0.2247	0.1248	0.1236	0.1207	0.1216	0.2130	0.2025	
64	19885	0.2247	0.2269	0.2750	0.3068	0.2679	0.2768	0.1938	0.1733	0.2272	0.2393	0.2929	0.3119	0.2846	0.3262	0.1895	0.1653	0.2623	0.2726	0.2713	0.3339	0.3152	0.3184	0.1954	0.1764	0.2345	0.2446	0.3043	0.3514	0.3371	0.3344	0.1941	0.1675	0.2633	0.2821	0.3110	0.3454	0.3348	0.3376	0.2233	0.2035	0.3080	0.3246	0.2835	0.3136	0.3222	0.3262	0.2518	0.2107	0.2694	0.2684	0.1217	0.1210	0.1223	0.1222	0.2202	0.1999	0.3068	0.3026	0.1217	0.1214	0.1218	0.1208	0.2535	0.2139	0.3146	0.3125	0.1297	0.1236	0.1254	0.1249	0.2442	0.2202	0.2845	0.2851	0.1234	0.1258	0.1241	0.1229	0.2360	0.2135	0.2709	0.2659	0.1263	0.1221	0.1255	0.1271	0.2232	0.2119	0.2356	0.2396	0.1250	0.1230	0.1213	0.1215	0.2254	0.2140	
65	20201	0.2426	0.2448	0.2955	0.3275	0.2841	0.2951	0.2014	0.1809	0.2441	0.2566	0.3155	0.3337	0.3026	0.3466	0.1988	0.1742	0.2837	0.2924	0.2899	0.3565	0.3342	0.3377	0.2040	0.1847	0.2523	0.2620	0.3246	0.3723	0.3584	0.3548	0.2012	0.1755	0.2834	0.3031	0.3314	0.3660	0.3552	0.3584	0.2390	0.2134	0.3301	0.3483	0.3031	0.3305	0.3396	0.3442	0.2707	0.2237	0.2915	0.2903	0.1220	0.1214	0.1226	0.1226	0.2354	0.2070	0.3274	0.3238	0.1217	0.1216	0.1221	0.1210	0.2712	0.2264	0.3367	0.3346	0.1298	0.1240	0.1258	0.1251	0.2622	0.2350	0.3062	0.3060	0.1232	0.1256	0.1245	0.1232	0.2528	0.2263	0.2909	0.2860	0.1271	0.1224	0.1259	0.1274	0.2384	0.2240	0.2527	0.2566	0.1254	0.1232	0.1214	0.1221	0.2407	0.2272	
66	20517	0.2579	0.2600	0.3151	0.3476	0.2999	0.3123	0.2141	0.1899	0.2600	0.2740	0.3369	0.3558	0.3215	0.3677	0.2095	0.1806	0.3034	0.3134	0.3106	0.3779	0.3563	0.3582	0.2175	0.1949	0.2696	0.2809	0.3466	0.3907	0.3800	0.3754	0.2125	0.1843	0.3045	0.3242	0.3539	0.3868	0.3758	0.3784	0.2574	0.2278	0.3555	0.3744	0.3200	0.3491	0.3590	0.3654	0.2917	0.2394	0.3107	0.3102	0.1223	0.1214	0.1222	0.1224	0.2514	0.2196	0.3509	0.3486	0.1221	0.1216	0.1220	0.1210	0.2925	0.2424	0.3619	0.3592	0.1306	0.1246	0.1260	0.1255	0.2829	0.2526	0.3264	0.3261	0.1239	0.1260	0.1248	0.1235	0.2717	0.2412	0.3110	0.3062	0.1267	0.1226	0.1259	0.1274	0.2558	0.2390	0.2711	0.2758	0.1255	0.1233	0.1213	0.1218	0.2583	0.2427	
67	20832	0.2767	0.2805	0.3369	0.3685	0.3193	0.3332	0.2294	0.1987	0.2801	0.2950	0.3606	0.3780	0.3421	0.3889	0.2227	0.1891	0.3236	0.3335	0.3336	0.3960	0.3807	0.3816	0.2338	0.2029	0.2908	0.3027	0.3687	0.4080	0.4041	0.3972	0.2279	0.1949	0.3252	0.3480	0.3758	0.4049	0.3987	0.3981	0.2779	0.2441	0.3821	0.4020	0.3386	0.3715	0.3804	0.3859	0.3130	0.2565	0.3324	0.3325	0.1226	0.1218	0.1229	0.1231	0.2696	0.2344	0.3763	0.3743	0.1222	0.1218	0.1223	0.1214	0.3131	0.2593	0.3875	0.3839	0.1307	0.1246	0.1271	0.1265	0.3027	0.2698	0.3494	0.3483	0.1238	0.1262	0.1254	0.1239	0.2924	0.2581	0.3344	0.3282	0.1268	0.1229	0.1264	0.1278	0.2740	0.2552	0.2898	0.2948	0.1251	0.1237	0.1214	0.1222	0.2746	0.2584	
68	21148	0.2940	0.2995	0.3580	0.3897	0.3398	0.3531	0.2454	0.2059	0.2978	0.3138	0.3839	0.3982	0.3637	0.4075	0.2385	0.1992	0.3464	0.3569	0.3554	0.4139	0.4022	0.4020	0.2517	0.2134	0.3106	0.3230	0.3942	0.4291	0.4220	0.4149	0.2442	0.2025	0.3486	0.3732	0.3994	0.4245	0.4157	0.4144	0.2976	0.2610	0.4054	0.4275	0.3610	0.3931	0.3988	0.4048	0.3360	0.2767	0.3569	0.3570	0.1226	0.1219	0.1226	0.1232	0.2908	0.2508	0.4017	0.3991	0.1222	0.1220	0.1222	0.1216	0.3365	0.2793	0.4121	0.4097	0.1312	0.1256	0.1266	0.1261	0.3237	0.2899	0.3747	0.3727	0.1239	0.1262	0.1251	0.1237	0.3120	0.2764	0.3579	0.3513	0.1268	0.1230	0.1263	0.1277	0.2942	0.2738	0.3081	0.3139	0.1250	0.1237	0.1217	0.1223	0.2928	0.2761	
69	21463	0.3140	0.3190	0.3787	0.4055	0.3623	0.3741	0.2636	0.2178	0.3190	0.3350	0.4025	0.4161	0.3870	0.4247	0.2562	0.2064	0.3690	0.3808	0.3797	0.4341	0.4226	0.4209	0.2712	0.2269	0.3329	0.3467	0.4130	0.4494	0.4408	0.4328	0.2624	0.2137	0.3739	0.3998	0.4180	0.4461	0.4348	0.4341	0.3176	0.2796	0.4256	0.4460	0.3834	0.4123	0.4166	0.4221	0.3603	0.2945	0.3821	0.3813	0.1226	0.1214	0.1233	0.1235	0.3104	0.2664	0.4265	0.4240	0.1224	0.1221	0.1228	0.1218	0.3612	0.2970	0.4345	0.4328	0.1319	0.1258	0.1276	0.1268	0.3482	0.3095	0.3996	0.3970	0.1243	0.1265	0.1258	0.1239	0.3339	0.2957	0.3837	0.3765	0.1273	0.1236	0.1264	0.1276	0.3149	0.2915	0.3304	0.3362	0.1250	0.1234	0.1222	0.1224	0.3137	0.2939	
70	21779	0.3318	0.3380	0.3966	0.4239	0.3820	0.3929	0.2847	0.2318	0.3372	0.3568	0.4230	0.4358	0.4083	0.4431	0.2774	0.2193	0.3923	0.4034	0.3998	0.4543	0.4406	0.4392	0.2914	0.2441	0.3591	0.3731	0.4341	0.4679	0.4625	0.4544	0.2841	0.2275	0.3976	0.4221	0.4383	0.4659	0.4567	0.4562	0.3408	0.2995	0.4469	0.4674	0.4045	0.4317	0.4378	0.4419	0.3859	0.3163	0.4058	0.4066	0.1231	0.1221	0.1232	0.1239	0.3325	0.2871	0.4464	0.4436	0.1228	0.1228	0.1229	0.1220	0.3864	0.3195	0.4536	0.4531	0.1321	0.1260	0.1284	0.1275	0.3745	0.3328	0.4239	0.4231	0.1245	0.1268	0.1261	0.1241	0.3581	0.3166	0.4069	0.4007	0.1273	0.1233	0.1267	0.1279	0.3385	0.3121	0.3542	0.3602	0.1256	0.1240	0.1217	0.1220	0.3365	0.3146	
71	22095	0.3548	0.3622	0.4142	0.4433	0.4038	0.4102	0.3044	0.2477	0.3624	0.3827	0.4423	0.4546	0.4275	0.4643	0.2972	0.2335	0.4191	0.4307	0.4195	0.4706	0.4609	0.4578	0.3131	0.2610	0.3814	0.3955	0.4543	0.4803	0.4826	0.4750	0.3037	0.2435	0.4202	0.4446	0.4578	0.4794	0.4773	0.4762	0.3655	0.3214	0.4689	0.4877	0.4237	0.4516	0.4581	0.4622	0.4099	0.3389	0.4272	0.4283	0.1233	0.1221	0.1234	0.1242	0.3567	0.3070	0.4664	0.4652	0.1229	0.1228	0.1230	0.1222	0.4101	0.3425	0.4744	0.4724	0.1332	0.1269	0.1288	0.1277	0.3989	0.3569	0.4442	0.4438	0.1246	0.1268	0.1262	0.1241	0.3830	0.3397	0.4262	0.4229	0.1276	0.1237	0.1275	0.1281	0.3642	0.3351	0.3788	0.3846	0.1254	0.1237	0.1220	0.1223	0.3593	0.3361	
72	22410	0.3782	0.3874	0.4341	0.4621	0.4215	0.4279	0.3257	0.2647	0.3862	0.4083	0.4609	0.4716	0.4469	0.4845	0.3187	0.2506	0.4393	0.4513	0.4402	0.4826	0.4803	0.4785	0.3317	0.2804	0.4029	0.4206	0.4738	0.4938	0.4976	0.4906	0.3262	0.2607	0.4421	0.4643	0.4762	0.4919	0.4924	0.4899	0.3903	0.3441	0.4878	0.5083	0.4432	0.4716	0.4768	0.4800	0.4282	0.3637	0.4469	0.4478	0.1236	0.1221	0.1237	0.1248	0.3810	0.3285	0.4853	0.4849	0.1226	0.1230	0.1231	0.1226	0.4301	0.3670	0.4940	0.4924	0.1339	0.1276	0.1298	0.1285	0.4200	0.3820	0.4633	0.4638	0.1253	0.1271	0.1265	0.1245	0.4082	0.3642	0.4427	0.4404	0.1277	0.1236	0.1276	0.1282	0.3891	0.3595	0.4011	0.4058	0.1260	0.1243	0.1221	0.1221	0.3848	0.3608	
73	22726	0.4004	0.4105	0.4536	0.4760	0.4400	0.4491	0.3499	0.2840	0.4102	0.4302	0.4781	0.4850	0.4667	0.4990	0.3395	0.2688	0.4594	0.4708	0.4599	0.4916	0.4988	0.4988	0.3544	0.2996	0.4270	0.4433	0.4901	0.5056	0.5111	0.5055	0.3512	0.2814	0.4625	0.4839	0.4912	0.5038	0.5083	0.5049	0.4133	0.3695	0.5083	0.5279	0.4631	0.4874	0.4932	0.4960	0.4469	0.3877	0.4687	0.4698	0.1242	0.1227	0.1243	0.1256	0.4054	0.3515	0.5072	0.5066	0.1231	0.1231	0.1238	0.1232	0.4461	0.3906	0.5158	0.5147	0.1356	0.1288	0.1314	0.1296	0.4362	0.4064	0.4829	0.4834	0.1254	0.1270	0.1273	0.1250	0.4306	0.3890	0.4630	0.4604	0.1284	0.1240	0.1282	0.1286	0.4123	0.3836	0.4207	0.4250	0.1264	0.1240	0.1222	0.1226	0.4073	0.3838	
74	23042	0.4184	0.4295	0.4666	0.4879	0.4595	0.4670	0.3707	0.3026	0.4288	0.4505	0.4916	0.4979	0.4844	0.5105	0.3610	0.2881	0.4775	0.4886	0.4762	0.5007	0.5100	0.5094	0.3785	0.3165	0.4458	0.4622	0.5018	0.5241	0.5254	0.5211	0.3768	0.2995	0.4808	0.5036	0.5031	0.5187	0.5227	0.5218	0.4329	0.3920	0.5263	0.5476	0.4816	0.5005	0.5063	0.5106	0.4664	0.4085	0.4872	0.4888	0.1242	0.1226	0.1245	0.1262	0.4282	0.3767	0.5259	0.5256	0.1230	0.1232	0.1235	0.1233	0.4662	0.4127	0.5348	0.5337	0.1361	0.1291	0.1320	0.1301	0.4552	0.4258	0.5031	0.5037	0.1259	0.1277	0.1275	0.1247	0.4475	0.4109	0.4824	0.4789	0.1283	0.1246	0.1287	0.1283	0.4288	0.4064	0.4355	0.4398	0.1258	0.1239	0.1225	0.1224	0.4258	0.4068	
75	23357	0.4381	0.4494	0.4795	0.5032	0.4802	0.4816	0.3930	0.3189	0.4489	0.4706	0.5043	0.5124	0.4995	0.5269	0.3861	0.3051	0.4982	0.5088	0.4898	0.5212	0.5255	0.5247	0.4027	0.3364	0.4671	0.4820	0.5150	0.5540	0.5429	0.5374	0.3976	0.3221	0.5018	0.5231	0.5163	0.5502	0.5406	0.5395	0.4520	0.4126	0.5459	0.5633	0.4950	0.5147	0.5219	0.5262	0.4876	0.4264	0.5074	0.5094	0.1249	0.1230	0.1248	0.1268	0.4451	0.3989	0.5457	0.5459	0.1231	0.1238	0.1239	0.1241	0.4871	0.4295	0.5550	0.5549	0.1373	0.1304	0.1343	0.1318	0.4775	0.4416	0.5247	0.5254	0.1268	0.1286	0.1283	0.1255	0.4676	0.4312	0.5037	0.5000	0.1294	0.1251	0.1288	0.1288	0.4462	0.4237	0.4531	0.4580	0.1266	0.1247	0.1234	0.1231	0.4395	0.4220	
76	23673	0.4556	0.4687	0.4918	0.5173	0.4930	0.4947	0.4160	0.3397	0.4681	0.4903	0.5184	0.5309	0.5126	0.5429	0.4094	0.3234	0.5181	0.5278	0.5017	0.5543	0.5435	0.5403	0.4236	0.3624	0.4870	0.5026	0.5289	0.5689	0.5638	0.5548	0.4206	0.3401	0.5201	0.5433	0.5306	0.5678	0.5613	0.5638	0.4714	0.4302	0.5612	0.5804	0.5075	0.5284	0.5388	0.5417	0.5082	0.4423	0.5264	0.5282	0.1255	0.1233	0.1262	0.1283	0.4651	0.4184	0.5621	0.5634	0.1237	0.1240	0.1245	0.1249	0.5076	0.4455	0.5708	0.5706	0.1388	0.1316	0.1356	0.1326	0.4980	0.4604	0.5449	0.5462	0.1273	0.1283	0.1297	0.1264	0.4866	0.4463	0.5235	0.5205	0.1299	0.1255	0.1294	0.1292	0.4648	0.4373	0.4707	0.4763	0.1265	0.1246	0.1237	0.1233	0.4567	0.4373	
77	23989	0.4747	0.4894	0.5049	0.5383	0.5051	0.5095	0.4332	0.3633	0.4882	0.5110	0.5378	0.5557	0.5261	0.5670	0.4300	0.3448	0.5388	0.5486	0.5151	0.5696	0.5586	0.5557	0.4407	0.3841	0.5055	0.5208	0.5563	0.5622	0.5890	0.5838	0.4391	0.3638	0.5405	0.5585	0.5608	0.5718	0.5868	0.5886	0.4906	0.4469	0.5786	0.5984	0.5210	0.5484	0.5704	0.5704	0.5272	0.4608	0.5441	0.5460	0.1259	0.1233	0.1263	0.1290	0.4839	0.4329	0.5772	0.5791	0.1239	0.1243	0.1245	0.1252	0.5270	0.4649	0.5878	0.5873	0.1410	0.1329	0.1374	0.1339	0.5183	0.4805	0.5630	0.5651	0.1277	0.1282	0.1300	0.1265	0.5074	0.4645	0.5418	0.5403	0.1302	0.1257	0.1304	0.1296	0.4860	0.4552	0.4898	0.4963	0.1270	0.1246	0.1234	0.1231	0.4769	0.4544	
78	24304	0.4944	0.5085	0.5300	0.5562	0.5203	0.5266	0.4515	0.3859	0.5077	0.5311	0.5629	0.5737	0.5406	0.5912	0.4466	0.3695	0.5542	0.5639	0.5343	0.5655	0.5880	0.5816	0.4613	0.4062	0.5250	0.5421	0.5758	0.5392	0.6025	0.6007	0.4573	0.3878	0.5556	0.5756	0.5721	0.5518	0.6003	0.5953	0.5110	0.4658	0.5969	0.6177	0.5396	0.5764	0.5888	0.5886	0.5470	0.4801	0.5592	0.5619	0.1271	0.1244	0.1273	0.1304	0.5038	0.4506	0.5951	0.5977	0.1241	0.1252	0.1244	0.1257	0.5461	0.4842	0.6062	0.6054	0.1436	0.1354	0.1397	0.1354	0.5382	0.5010	0.5793	0.5812	0.1292	0.1295	0.1311	0.1273	0.5281	0.4848	0.5575	0.5570	0.1311	0.1267	0.1308	0.1298	0.5072	0.4766	0.5095	0.5158	0.1271	0.1252	0.1245	0.1238	0.4958	0.4732	
79	24620	0.5082	0.5286	0.5479	0.5632	0.5370	0.5448	0.4697	0.4051	0.5276	0.5505	0.5789	0.5687	0.5652	0.6029	0.4667	0.3917	0.5694	0.5796	0.5621	0.5411	0.6014	0.6041	0.4805	0.4240	0.5439	0.5568	0.5862	0.5210	0.5926	0.5980	0.4770	0.4096	0.5713	0.5938	0.5744	0.5316	0.5933	0.5814	0.5293	0.4837	0.6179	0.6355	0.5699	0.5905	0.5907	0.5923	0.5636	0.4981	0.5755	0.5785	0.1277	0.1244	0.1278	0.1316	0.5229	0.4682	0.6140	0.6172	0.1247	0.1255	0.1259	0.1273	0.5628	0.5031	0.6267	0.6254	0.1457	0.1371	0.1427	0.1376	0.5566	0.5202	0.5971	0.5988	0.1301	0.1298	0.1325	0.1282	0.5474	0.5033	0.5742	0.5732	0.1319	0.1275	0.1317	0.1302	0.5266	0.4951	0.5268	0.5331	0.1275	0.1254	0.1251	0.1240	0.5171	0.4948	
80	24936	0.5253	0.5456	0.5579	0.5475	0.5554	0.5686	0.4894	0.4247	0.5451	0.5665	0.5718	0.5469	0.5891	0.5942	0.4870	0.4140	0.5871	0.5983	0.5770	0.5236	0.6010	0.6119	0.5018	0.4412	0.5598	0.5737	0.5734	0.5152	0.5717	0.5809	0.4978	0.4286	0.5898	0.6143	0.5534	0.5230	0.5731	0.5651	0.5510	0.5040	0.6356	0.6526	0.5868	0.5864	0.5723	0.5778	0.5823	0.5179	0.5941	0.5974	0.1296	0.1258	0.1295	0.1342	0.5431	0.4878	0.6316	0.6365	0.1252	0.1270	0.1258	0.1280	0.5809	0.5226	0.6433	0.6422	0.1486	0.1403	0.1456	0.1395	0.5742	0.5396	0.6147	0.6163	0.1317	0.1311	0.1336	0.1287	0.5668	0.5247	0.5924	0.5914	0.1338	0.1293	0.1322	0.1303	0.5465	0.5154	0.5431	0.5486	0.1283	0.1262	0.1254	0.1245	0.5338	0.5124	
81	25251	0.5409	0.5620	0.5431	0.5242	0.5784	0.5841	0.5100	0.4387	0.5603	0.5836	0.5476	0.5279	0.6007	0.5739	0.5076	0.4312	0.6077	0.6205	0.5679	0.5156	0.5801	0.6001	0.5218	0.4611	0.5770	0.5922	0.5491	0.5164	0.5568	0.5646	0.5175	0.4449	0.6094	0.6299	0.5319	0.5223	0.5577	0.5536	0.5678	0.5227	0.6435	0.6502	0.5837	0.5644	0.5547	0.5613	0.6003	0.5366	0.6158	0.6190	0.1301	0.1262	0.1304	0.1360	0.5617	0.5074	0.6463	0.6565	0.1257	0.1273	0.1269	0.1295	0.5988	0.5413	0.6561	0.6616	0.1525	0.1431	0.1496	0.1420	0.5925	0.5582	0.6351	0.6371	0.1332	0.1319	0.1353	0.1298	0.5829	0.5434	0.6113	0.6086	0.1345	0.1298	0.1336	0.1308	0.5646	0.5336	0.5588	0.5649	0.1291	0.1266	0.1259	0.1243	0.5525	0.5302	
82	25567	0.5565	0.5779	0.5189	0.5084	0.5917	0.5778	0.5282	0.4591	0.5768	0.6010	0.5277	0.5206	0.5915	0.5584	0.5272	0.4499	0.6202	0.6330	0.5447	0.5168	0.5606	0.5814	0.5414	0.4807	0.5952	0.6138	0.5351	0.5214	0.5521	0.5577	0.5375	0.4632	0.6241	0.6451	0.5234	0.5259	0.5546	0.5524	0.5849	0.5417	0.6324	0.6358	0.5620	0.5482	0.5495	0.5533	0.6185	0.5542	0.6299	0.6343	0.1316	0.1266	0.1319	0.1382	0.5771	0.5260	0.6478	0.6574	0.1264	0.1286	0.1276	0.1312	0.6170	0.5585	0.6518	0.6608	0.1563	0.1467	0.1538	0.1448	0.6105	0.5746	0.6533	0.6556	0.1343	0.1324	0.1372	0.1309	0.6006	0.5612	0.6293	0.6284	0.1359	0.1315	0.1352	0.1313	0.5806	0.5517	0.5761	0.5816	0.1303	0.1273	0.1272	0.1252	0.5689	0.5487	
83	25882	0.5739	0.5959	0.5020	0.5040	0.5863	0.5611	0.5482	0.4769	0.5946	0.6215	0.5221	0.5215	0.5735	0.5530	0.5478	0.4697	0.6307	0.6450	0.5304	0.5207	0.5521	0.5702	0.5618	0.5015	0.6160	0.6293	0.5331	0.5256	0.5548	0.5581	0.5581	0.4827	0.6360	0.6443	0.5241	0.5305	0.5564	0.5556	0.6029	0.5596	0.6198	0.6240	0.5440	0.5443	0.5497	0.5532	0.6374	0.5715	0.6381	0.6463	0.1341	0.1283	0.1341	0.1419	0.5957	0.5445	0.6372	0.6451	0.1278	0.1300	0.1289	0.1333	0.6367	0.5752	0.6402	0.6499	0.1614	0.1512	0.1596	0.1484	0.6315	0.5924	0.6667	0.6719	0.1374	0.1342	0.1402	0.1333	0.6192	0.5784	0.6497	0.6481	0.1380	0.1333	0.1372	0.1327	0.5995	0.5681	0.5929	0.5980	0.1313	0.1283	0.1282	0.1263	0.5854	0.5632	
84	26198	0.5900	0.6118	0.4948	0.5055	0.5672	0.5470	0.5635	0.4952	0.6116	0.6344	0.5234	0.5249	0.5586	0.5525	0.5669	0.4888	0.6295	0.6407	0.5264	0.5249	0.5499	0.5659	0.5783	0.5207	0.6301	0.6438	0.5353	0.5297	0.5576	0.5613	0.5740	0.5028	0.6357	0.6310	0.5289	0.5347	0.5589	0.5597	0.6212	0.5759	0.6099	0.6154	0.5380	0.5440	0.5532	0.5565	0.6593	0.5875	0.6320	0.6388	0.1357	0.1290	0.1360	0.1449	0.6126	0.5592	0.6261	0.6326	0.1285	0.1322	0.1293	0.1346	0.6579	0.5918	0.6302	0.6384	0.1663	0.1554	0.1647	0.1521	0.6499	0.6092	0.6591	0.6664	0.1393	0.1354	0.1424	0.1342	0.6379	0.5950	0.6559	0.6634	0.1398	0.1347	0.1387	0.1333	0.6170	0.5845	0.6108	0.6159	0.1321	0.1285	0.1294	0.1268	0.6020	0.5789	
85	26514	0.5987	0.6238	0.4954	0.5092	0.5524	0.5400	0.5808	0.5146	0.6227	0.6422	0.5263	0.5288	0.5518	0.5547	0.5837	0.5086	0.6181	0.6280	0.5282	0.5276	0.5520	0.5667	0.5961	0.5404	0.6351	0.6409	0.5385	0.5350	0.5610	0.5643	0.5922	0.5212	0.6254	0.6197	0.5331	0.5402	0.5624	0.5637	0.6384	0.5933	0.6037	0.6111	0.5385	0.5468	0.5588	0.5615	0.6700	0.6049	0.6182	0.6242	0.1387	0.1307	0.1382	0.1486	0.6329	0.5768	0.6173	0.6245	0.1296	0.1333	0.1312	0.1378	0.6728	0.6093	0.6230	0.6310	0.1730	0.1611	0.1717	0.1569	0.6717	0.6287	0.6456	0.6526	0.1425	0.1374	0.1461	0.1366	0.6566	0.6132	0.6485	0.6626	0.1423	0.1375	0.1409	0.1344	0.6367	0.6028	0.6277	0.6325	0.1339	0.1302	0.1308	0.1275	0.6194	0.5950	
86	26829	0.6033	0.6265	0.4985	0.5130	0.5432	0.5395	0.5985	0.5345	0.6262	0.6328	0.5301	0.5322	0.5519	0.5592	0.6016	0.5292	0.6068	0.6164	0.5321	0.5334	0.5556	0.5696	0.6142	0.5595	0.6254	0.6293	0.5425	0.5419	0.5650	0.5681	0.6106	0.5420	0.6156	0.6124	0.5385	0.5472	0.5664	0.5685	0.6593	0.6105	0.6021	0.6111	0.5415	0.5515	0.5632	0.5665	0.6634	0.6229	0.6082	0.6144	0.1413	0.1323	0.1414	0.1535	0.6496	0.5935	0.6126	0.6217	0.1311	0.1353	0.1327	0.1405	0.6684	0.6270	0.6201	0.6277	0.1799	0.1675	0.1793	0.1618	0.6748	0.6461	0.6356	0.6423	0.1462	0.1396	0.1499	0.1389	0.6790	0.6320	0.6401	0.6533	0.1448	0.1396	0.1437	0.1357	0.6567	0.6208	0.6406	0.6482	0.1350	0.1309	0.1326	0.1285	0.6382	0.6130	
87	27145	0.5938	0.6153	0.5036	0.5157	0.5410	0.5421	0.6174	0.5530	0.6139	0.6180	0.5321	0.5357	0.5537	0.5618	0.6191	0.5480	0.5972	0.6081	0.5351	0.5384	0.5589	0.5728	0.6323	0.5762	0.6146	0.6175	0.5460	0.5490	0.5692	0.5718	0.6304	0.5603	0.6068	0.6079	0.5438	0.5534	0.5710	0.5734	0.6693	0.6277	0.6021	0.6127	0.5455	0.5552	0.5687	0.5718	0.6548	0.6398	0.6021	0.6091	0.1448	0.1342	0.1445	0.1584	0.6697	0.6107	0.6102	0.6212	0.1323	0.1375	0.1346	0.1439	0.6596	0.6440	0.6202	0.6284	0.1881	0.1746	0.1877	0.1675	0.6656	0.6660	0.6283	0.6353	0.1500	0.1416	0.1536	0.1414	0.6857	0.6490	0.6349	0.6448	0.1483	0.1433	0.1465	0.1367	0.6784	0.6391	0.6423	0.6471	0.1370	0.1321	0.1333	0.1292	0.6578	0.6328	
88	27461	0.5817	0.6037	0.5064	0.5204	0.5439	0.5461	0.6335	0.5706	0.6004	0.6060	0.5371	0.5409	0.5575	0.5660	0.6387	0.5672	0.5905	0.6031	0.5383	0.5450	0.5633	0.5774	0.6535	0.5928	0.6056	0.6095	0.5517	0.5576	0.5760	0.5773	0.6491	0.5777	0.6022	0.6076	0.5502	0.5613	0.5773	0.5799	0.6644	0.6458	0.6014	0.6147	0.5500	0.5604	0.5750	0.5774	0.6486	0.6573	0.5987	0.6067	0.1485	0.1361	0.1485	0.1645	0.6712	0.6276	0.6106	0.6218	0.1343	0.1401	0.1364	0.1478	0.6541	0.6610	0.6230	0.6313	0.1982	0.1827	0.1990	0.1744	0.6596	0.6763	0.6263	0.6332	0.1547	0.1444	0.1584	0.1445	0.6787	0.6700	0.6322	0.6398	0.1516	0.1462	0.1497	0.1385	0.6838	0.6606	0.6364	0.6405	0.1386	0.1333	0.1364	0.1312	0.6729	0.6506	
89	27776	0.5722	0.5931	0.5100	0.5248	0.5463	0.5481	0.6522	0.5862	0.5895	0.5988	0.5435	0.5471	0.5606	0.5703	0.6593	0.5841	0.5877	0.6032	0.5432	0.5520	0.5685	0.5802	0.6683	0.6089	0.5996	0.6059	0.5582	0.5661	0.5831	0.5827	0.6681	0.5943	0.5993	0.6100	0.5582	0.5696	0.5843	0.5866	0.6574	0.6622	0.6012	0.6165	0.5553	0.5664	0.5827	0.5844	0.6455	0.6595	0.5992	0.6092	0.1536	0.1393	0.1531	0.1714	0.6622	0.6432	0.6126	0.6227	0.1369	0.1440	0.1393	0.1525	0.6503	0.6624	0.6240	0.6335	0.2078	0.1929	0.2061	0.1819	0.6543	0.6714	0.6269	0.6339	0.1605	0.1479	0.1642	0.1484	0.6700	0.6780	0.6319	0.6401	0.1565	0.1508	0.1546	0.1409	0.6784	0.6726	0.6308	0.6358	0.1410	0.1351	0.1378	0.1320	0.6740	0.6646	
90	28092	0.5626	0.5851	0.5139	0.5298	0.5490	0.5508	0.6598	0.6012	0.5819	0.5953	0.5489	0.5529	0.5644	0.5755	0.6717	0.5993	0.5877	0.6042	0.5483	0.5597	0.5750	0.5853	0.6649	0.6268	0.5977	0.6068	0.5648	0.5743	0.5908	0.5898	0.6691	0.6108	0.5990	0.6097	0.5653	0.5777	0.5920	0.5940	0.6495	0.6610	0.6024	0.6191	0.5608	0.5733	0.5904	0.5912	0.6447	0.6527	0.6016	0.6108	0.1589	0.1419	0.1589	0.1797	0.6534	0.6564	0.6154	0.6240	0.1395	0.1474	0.1429	0.1583	0.6497	0.6548	0.6254	0.6349	0.2168	0.2003	0.2185	0.1912	0.6516	0.6636	0.6277	0.6344	0.1659	0.1509	0.1709	0.1528	0.6628	0.6715	0.6331	0.6415	0.1608	0.1549	0.1594	0.1429	0.6732	0.6701	0.6266	0.6318	0.1436	0.1367	0.1412	0.1337	0.6709	0.6676	
91	28408	0.5565	0.5815	0.5207	0.5376	0.5516	0.5544	0.6553	0.6198	0.5782	0.5957	0.5566	0.5608	0.5679	0.5822	0.6681	0.6155	0.5883	0.6052	0.5556	0.5686	0.5813	0.5901	0.6554	0.6430	0.5978	0.6083	0.5729	0.5842	0.5991	0.5962	0.6615	0.6299	0.6015	0.6111	0.5747	0.5862	0.6002	0.6015	0.6462	0.6551	0.6040	0.6227	0.5683	0.5811	0.5994	0.5991	0.6475	0.6466	0.6027	0.6118	0.1656	0.1466	0.1649	0.1890	0.6475	0.6545	0.6157	0.6271	0.1424	0.1521	0.1463	0.1641	0.6520	0.6491	0.6279	0.6382	0.2305	0.2111	0.2334	0.2016	0.6539	0.6600	0.6281	0.6363	0.1735	0.1557	0.1780	0.1575	0.6608	0.6646	0.6341	0.6445	0.1665	0.1603	0.1644	0.1457	0.6691	0.6675	0.6252	0.6311	0.1471	0.1390	0.1442	0.1358	0.6681	0.6646	
92	28723	0.5553	0.5814	0.5278	0.5457	0.5554	0.5597	0.6471	0.6337	0.5785	0.5960	0.5648	0.5691	0.5741	0.5894	0.6584	0.6331	0.5881	0.6056	0.5624	0.5769	0.5890	0.5965	0.6467	0.6603	0.5982	0.6093	0.5810	0.5929	0.6078	0.6032	0.6552	0.6456	0.6020	0.6138	0.5832	0.5950	0.6091	0.6089	0.6460	0.6499	0.6081	0.6278	0.5758	0.5890	0.6081	0.6067	0.6502	0.6424	0.6045	0.6143	0.1723	0.1503	0.1725	0.1998	0.6468	0.6499	0.6181	0.6317	0.1461	0.1578	0.1510	0.1712	0.6550	0.6458	0.6314	0.6426	0.2476	0.2250	0.2503	0.2094	0.6580	0.6574	0.6288	0.6380	0.1816	0.1607	0.1870	0.1635	0.6610	0.6599	0.6360	0.6471	0.1729	0.1663	0.1711	0.1489	0.6679	0.6636	0.6263	0.6335	0.1515	0.1415	0.1495	0.1386	0.6667	0.6629	
93	29039	0.5558	0.5809	0.5354	0.5540	0.5598	0.5653	0.6415	0.6486	0.5781	0.5958	0.5737	0.5791	0.5795	0.5957	0.6505	0.6504	0.5877	0.6067	0.5709	0.5864	0.5967	0.6028	0.6394	0.6651	0.5974	0.6107	0.5904	0.6019	0.6164	0.6093	0.6494	0.6658	0.6028	0.6175	0.5928	0.6039	0.6181	0.6164	0.6483	0.6474	0.6123	0.6329	0.5847	0.5970	0.6177	0.6148	0.6540	0.6414	0.6069	0.6180	0.1814	0.1562	0.1802	0.2073	0.6487	0.6458	0.6217	0.6368	0.1506	0.1637	0.1559	0.1796	0.6581	0.6446	0.6357	0.6479	0.2644	0.2407	0.2678	0.2205	0.6610	0.6583	0.6310	0.6415	0.1916	0.1662	0.1979	0.1700	0.6643	0.6570	0.6391	0.6507	0.1810	0.1733	0.1774	0.1521	0.6709	0.6619	0.6282	0.6367	0.1549	0.1443	0.1528	0.1414	0.6661	0.6594	
94	29355	0.5567	0.5793	0.5437	0.5628	0.5650	0.5716	0.6357	0.6545	0.5748	0.5938	0.5813	0.5875	0.5859	0.6029	0.6432	0.6656	0.5873	0.6082	0.5787	0.5945	0.6048	0.6084	0.6356	0.6566	0.5964	0.6128	0.5982	0.6093	0.6247	0.6164	0.6466	0.6685	0.6021	0.6207	0.6017	0.6108	0.6264	0.6231	0.6508	0.6452	0.6157	0.6376	0.5924	0.6054	0.6260	0.6217	0.6571	0.6416	0.6094	0.6214	0.1906	0.1614	0.1891	0.2195	0.6515	0.6431	0.6246	0.6421	0.1555	0.1705	0.1610	0.1882	0.6615	0.6463	0.6396	0.6528	0.2831	0.2572	0.2891	0.2346	0.6650	0.6612	0.6327	0.6449	0.1995	0.1723	0.2044	0.1762	0.6670	0.6565	0.6420	0.6543	0.1892	0.1810	0.1851	0.1561	0.6743	0.6633	0.6291	0.6393	0.1597	0.1480	0.1571	0.1436	0.6691	0.6591	
95	29670	0.5526	0.5768	0.5520	0.5716	0.5716	0.5783	0.6319	0.6485	0.5728	0.5949	0.5904	0.5948	0.5915	0.6096	0.6399	0.6645	0.5898	0.6117	0.5870	0.6023	0.6125	0.6145	0.6366	0.6503	0.5975	0.6154	0.6070	0.6155	0.6320	0.6232	0.6479	0.6608	0.6053	0.6258	0.6114	0.6174	0.6342	0.6302	0.6539	0.6462	0.6213	0.6439	0.6020	0.6144	0.6342	0.6288	0.6620	0.6445	0.6133	0.6261	0.2000	0.1683	0.1995	0.2351	0.6543	0.6424	0.6285	0.6473	0.1609	0.1781	0.1675	0.1978	0.6656	0.6490	0.6453	0.6581	0.3022	0.2767	0.3084	0.2508	0.6692	0.6646	0.6365	0.6501	0.2094	0.1800	0.2161	0.1856	0.6697	0.6594	0.6456	0.6583	0.1982	0.1908	0.1942	0.1608	0.6783	0.6665	0.6297	0.6410	0.1649	0.1522	0.1632	0.1473	0.6748	0.6644	
96	29986	0.5503	0.5770	0.5613	0.5800	0.5800	0.5860	0.6330	0.6421	0.5726	0.5978	0.6000	0.6024	0.5986	0.6171	0.6399	0.6561	0.5930	0.6162	0.5958	0.6095	0.6213	0.6215	0.6386	0.6426	0.5995	0.6196	0.6154	0.6207	0.6401	0.6303	0.6510	0.6547	0.6084	0.6312	0.6197	0.6227	0.6418	0.6373	0.6574	0.6501	0.6273	0.6506	0.6117	0.6224	0.6420	0.6360	0.6679	0.6483	0.6184	0.6316	0.2090	0.1756	0.2074	0.2513	0.6586	0.6453	0.6337	0.6541	0.1676	0.1877	0.1747	0.2061	0.6713	0.6521	0.6505	0.6644	0.3208	0.2950	0.3307	0.2685	0.6751	0.6676	0.6416	0.6562	0.2238	0.1882	0.2298	0.1957	0.6739	0.6626	0.6504	0.6640	0.2062	0.1978	0.2038	0.1662	0.6831	0.6706	0.6294	0.6427	0.1709	0.1559	0.1680	0.1511	0.6780	0.6664	
97	30302	0.5512	0.5773	0.5692	0.5880	0.5856	0.5922	0.6334	0.6357	0.5740	0.6003	0.6069	0.6085	0.6042	0.6234	0.6413	0.6485	0.5968	0.6210	0.6036	0.6154	0.6286	0.6278	0.6397	0.6386	0.6020	0.6242	0.6221	0.6271	0.6455	0.6359	0.6527	0.6481	0.6117	0.6367	0.6260	0.6269	0.6477	0.6426	0.6613	0.6517	0.6336	0.6568	0.6203	0.6304	0.6471	0.6420	0.6731	0.6499	0.6233	0.6373	0.2231	0.1847	0.2201	0.2687	0.6621	0.6473	0.6388	0.6601	0.1751	0.1979	0.1835	0.2193	0.6767	0.6541	0.6564	0.6702	0.3415	0.3153	0.3531	0.2887	0.6808	0.6706	0.6457	0.6605	0.2399	0.1996	0.2454	0.2025	0.6784	0.6647	0.6546	0.6696	0.2179	0.2081	0.2127	0.1719	0.6872	0.6743	0.6296	0.6447	0.1779	0.1610	0.1764	0.1559	0.6822	0.6703	
98	30617	0.5521	0.5799	0.5777	0.5954	0.5929	0.5990	0.6349	0.6300	0.5771	0.6052	0.6132	0.6153	0.6108	0.6300	0.6426	0.6422	0.6019	0.6274	0.6105	0.6212	0.6358	0.6343	0.6419	0.6373	0.6066	0.6295	0.6279	0.6256	0.6507	0.6416	0.6562	0.6439	0.6170	0.6429	0.6311	0.6309	0.6528	0.6477	0.6662	0.6543	0.6405	0.6635	0.6282	0.6365	0.6515	0.6477	0.6792	0.6519	0.6296	0.6439	0.2393	0.1958	0.2359	0.2912	0.6670	0.6498	0.6456	0.6668	0.1839	0.2054	0.1934	0.2348	0.6828	0.6563	0.6634	0.6767	0.3632	0.3365	0.3765	0.3091	0.6874	0.6741	0.6513	0.6667	0.2566	0.2072	0.2627	0.2140	0.6835	0.6668	0.6602	0.6750	0.2324	0.2217	0.2255	0.1787	0.6936	0.6783	0.6311	0.6478	0.1869	0.1673	0.1849	0.1614	0.6860	0.6736	
99	30933	0.5555	0.5831	0.5835	0.5997	0.6002	0.6053	0.6345	0.6268	0.5809	0.6098	0.6190	0.6198	0.6177	0.6361	0.6439	0.6377	0.6078	0.6334	0.6158	0.6193	0.6415	0.6407	0.6449	0.6395	0.6110	0.6349	0.6322	0.6175	0.6557	0.6465	0.6597	0.6431	0.6226	0.6498	0.6352	0.6237	0.6570	0.6523	0.6713	0.6566	0.6469	0.6696	0.6348	0.6405	0.6569	0.6518	0.6849	0.6550	0.6361	0.6506	0.2556	0.2026	0.2525	0.3088	0.6724	0.6522	0.6517	0.6723	0.1943	0.2178	0.2015	0.2509	0.6888	0.6594	0.6693	0.6816	0.3824	0.3574	0.3973	0.3298	0.6940	0.6787	0.6576	0.6718	0.2752	0.2181	0.2814	0.2272	0.6885	0.6693	0.6656	0.6810	0.2479	0.2364	0.2402	0.1862	0.6992	0.6826	0.6338	0.6509	0.1936	0.1727	0.1917	0.1662	0.6900	0.6760	
100	31248	0.5551	0.5872	0.5893	0.6063	0.6077	0.6116	0.6360	0.6262	0.5860	0.6159	0.6235	0.6155	0.6246	0.6435	0.6462	0.6369	0.6142	0.6405	0.6215	0.6123	0.6469	0.6455	0.6493	0.6413	0.6161	0.6401	0.6354	0.6048	0.6520	0.6515	0.6650	0.6462	0.6285	0.6556	0.6378	0.6102	0.6518	0.6493	0.6767	0.6596	0.6524	0.6730	0.6379	0.6449	0.6515	0.6568	0.6909	0.6587	0.6429	0.6565	0.2743	0.2141	0.2711	0.3293	0.6781	0.6547	0.6583	0.6773	0.2002	0.2329	0.2116	0.2689	0.6947	0.6629	0.6739	0.6854	0.4041	0.3767	0.4186	0.3517	0.7006	0.6830	0.6627	0.6765	0.2942	0.2325	0.3018	0.2430	0.6944	0.6740	0.6697	0.6857	0.2643	0.2513	0.2558	0.1952	0.7054	0.6878	0.6362	0.6544	0.2018	0.1803	0.1998	0.1734	0.6957	0.6801	
101	31564	0.5623	0.5926	0.5939	0.6083	0.6148	0.6180	0.6394	0.6284	0.5928	0.6227	0.6183	0.6082	0.6305	0.6463	0.6505	0.6389	0.6215	0.6484	0.6229	0.6035	0.6530	0.6529	0.6550	0.6440	0.6228	0.6471	0.6307	0.5892	0.6437	0.6484	0.6711	0.6492	0.6358	0.6617	0.6322	0.5950	0.6425	0.6402	0.6833	0.6643	0.6572	0.6768	0.6432	0.6421	0.6396	0.6544	0.6961	0.6630	0.6502	0.6630	0.2928	0.2295	0.2936	0.3504	0.6845	0.6585	0.6641	0.6835	0.2122	0.2500	0.2258	0.2904	0.7016	0.6684	0.6778	0.6868	0.4277	0.3972	0.4405	0.3729	0.7063	0.6886	0.6687	0.6802	0.3137	0.2491	0.3210	0.2599	0.7001	0.6785	0.6741	0.6900	0.2837	0.2701	0.2743	0.2045	0.7133	0.6947	0.6407	0.6590	0.2142	0.1894	0.2113	0.1806	0.7004	0.6837	
102	31880	0.5679	0.5990	0.5994	0.6025	0.6209	0.6236	0.6422	0.6298	0.5996	0.6298	0.6084	0.5988	0.6386	0.6421	0.6548	0.6407	0.6281	0.6547	0.6162	0.5912	0.6494	0.6527	0.6606	0.6455	0.6293	0.6527	0.6201	0.5721	0.6311	0.6406	0.6766	0.6508	0.6422	0.6661	0.6197	0.5777	0.6269	0.6264	0.6876	0.6686	0.6567	0.6726	0.6406	0.6322	0.6242	0.6453	0.6992	0.6673	0.6559	0.6663	0.3107	0.2457	0.3125	0.3696	0.6903	0.6626	0.6689	0.6833	0.2269	0.2685	0.2424	0.3100	0.7057	0.6723	0.6804	0.6910	0.4474	0.4190	0.4595	0.3933	0.7107	0.6941	0.6733	0.6816	0.3337	0.2657	0.3421	0.2792	0.7049	0.6837	0.6761	0.6923	0.3009	0.2871	0.2936	0.2132	0.7187	0.6995	0.6451	0.6638	0.2278	0.1951	0.2245	0.1896	0.7053	0.6871	
103	32195	0.5738	0.6053	0.5946	0.5931	0.6250	0.6287	0.6455	0.6293	0.6066	0.6369	0.5974	0.5866	0.6400	0.6345	0.6596	0.6423	0.6354	0.6606	0.6062	0.5740	0.6410	0.6457	0.6663	0.6477	0.6356	0.6570	0.6059	0.5548	0.6142	0.6284	0.6819	0.6528	0.6479	0.6672	0.6033	0.5593	0.6100	0.6096	0.6920	0.6731	0.6495	0.6614	0.6304	0.6184	0.6046	0.6305	0.7007	0.6715	0.6586	0.6690	0.3313	0.2631	0.3325	0.3913	0.6950	0.6666	0.6710	0.6735	0.2428	0.2873	0.2590	0.3310	0.7087	0.6770	0.6733	0.6820	0.4660	0.4360	0.4797	0.4137	0.7132	0.6990	0.6748	0.6822	0.3552	0.2857	0.3621	0.2982	0.7079	0.6877	0.6786	0.6929	0.3209	0.3063	0.3111	0.2253	0.7230	0.7054	0.6484	0.6671	0.2412	0.2048	0.2386	0.1955	0.7111	0.6926	
104	32511	0.5808	0.6123	0.5840	0.5840	0.6331	0.6261	0.6506	0.6312	0.6146	0.6435	0.5821	0.5675	0.6347	0.6256	0.6646	0.6441	0.6401	0.6644	0.5937	0.5572	0.6324	0.6387	0.6724	0.6531	0.6405	0.6606	0.5881	0.5377	0.5959	0.6137	0.6881	0.6569	0.6511	0.6675	0.5857	0.5426	0.5911	0.5905	0.6941	0.6784	0.6328	0.6453	0.6158	0.6022	0.5851	0.6151	0.7022	0.6767	0.6608	0.6649	0.3517	0.2836	0.3559	0.4141	0.6995	0.6723	0.6647	0.6589	0.2593	0.3058	0.2803	0.3541	0.7106	0.6832	0.6627	0.6724	0.4854	0.4570	0.5007	0.4347	0.7141	0.7040	0.6726	0.6833	0.3764	0.3037	0.3851	0.3193	0.7102	0.6935	0.6763	0.6940	0.3424	0.3277	0.3344	0.2409	0.7259	0.7116	0.6530	0.6706	0.2572	0.2169	0.2547	0.2062	0.7149	0.6966	
105	32827	0.5865	0.6191	0.5743	0.5736	0.6329	0.6196	0.6556	0.6332	0.6212	0.6478	0.5621	0.5491	0.6271	0.6140	0.6700	0.6472	0.6422	0.6663	0.5749	0.5405	0.6198	0.6292	0.6774	0.6572	0.6432	0.6634	0.5704	0.5262	0.5792	0.5973	0.6913	0.6609	0.6537	0.6566	0.5680	0.5299	0.5734	0.5734	0.6961	0.6819	0.6128	0.6333	0.5997	0.5855	0.5661	0.5975	0.7034	0.6802	0.6526	0.6541	0.3731	0.3006	0.3748	0.4331	0.7010	0.6768	0.6524	0.6406	0.2787	0.3243	0.2994	0.3737	0.7119	0.6878	0.6442	0.6537	0.5051	0.4760	0.5206	0.4514	0.7150	0.7067	0.6624	0.6743	0.3960	0.3229	0.4048	0.3407	0.7112	0.6977	0.6653	0.6944	0.3640	0.3501	0.3558	0.2560	0.7274	0.7159	0.6558	0.6729	0.2746	0.2305	0.2720	0.2172	0.7174	0.7012	
106	33142	0.5937	0.6250	0.5635	0.5555	0.6262	0.6120	0.6603	0.6353	0.6275	0.6516	0.5415	0.5312	0.6167	0.5957	0.6742	0.6508	0.6449	0.6595	0.5559	0.5267	0.6018	0.6139	0.6809	0.6620	0.6452	0.6621	0.5525	0.5167	0.5626	0.5800	0.6936	0.6651	0.6544	0.6462	0.5496	0.5195	0.5569	0.5557	0.6979	0.6855	0.5904	0.6097	0.5797	0.5676	0.5490	0.5775	0.7014	0.6825	0.6398	0.6388	0.3959	0.3209	0.3966	0.4522	0.7022	0.6802	0.6374	0.6197	0.2971	0.3470	0.3203	0.3958	0.7045	0.6906	0.6254	0.6420	0.5225	0.4957	0.5386	0.4709	0.7088	0.7079	0.6491	0.6604	0.4194	0.3450	0.4268	0.3619	0.7119	0.6995	0.6492	0.6828	0.3834	0.3725	0.3781	0.2734	0.7280	0.7176	0.6571	0.6737	0.2906	0.2444	0.2869	0.2306	0.7193	0.7041	
107	33458	0.5966	0.6289	0.5463	0.5363	0.6175	0.6024	0.6647	0.6388	0.6312	0.6522	0.5237	0.5150	0.6024	0.5764	0.6779	0.6551	0.6365	0.6484	0.5367	0.5152	0.5825	0.5956	0.6833	0.6667	0.6386	0.6528	0.5354	0.5081	0.5473	0.5624	0.6955	0.6695	0.6444	0.6264	0.5341	0.5109	0.5417	0.5395	0.6991	0.6873	0.5759	0.5861	0.5591	0.5487	0.5335	0.5576	0.6920	0.6842	0.6255	0.6202	0.4170	0.3429	0.4188	0.4709	0.7028	0.6827	0.6167	0.5971	0.3168	0.3673	0.3427	0.4178	0.6921	0.6931	0.6039	0.6180	0.5381	0.5140	0.5543	0.4902	0.6965	0.7089	0.6330	0.6431	0.4381	0.3665	0.4457	0.3842	0.7127	0.7007	0.6347	0.6682	0.4024	0.3909	0.3985	0.2922	0.7279	0.7197	0.6571	0.6747	0.3100	0.2617	0.3066	0.2448	0.7215	0.7057	
108	33774	0.5986	0.6311	0.5279	0.5173	0.6098	0.5880	0.6677	0.6423	0.6345	0.6448	0.5108	0.5022	0.5841	0.5584	0.6800	0.6587	0.6287	0.6343	0.5216	0.5074	0.5660	0.5783	0.6856	0.6708	0.6382	0.6415	0.5248	0.5054	0.5380	0.5476	0.6977	0.6730	0.6321	0.6126	0.5247	0.5066	0.5320	0.5291	0.7023	0.6899	0.5565	0.5780	0.5418	0.5354	0.5248	0.5428	0.6792	0.6857	0.6058	0.6030	0.4362	0.3629	0.4382	0.4912	0.7053	0.6849	0.5998	0.5798	0.3386	0.3885	0.3668	0.4350	0.6775	0.6951	0.5849	0.5949	0.5555	0.5295	0.5728	0.5108	0.6806	0.7098	0.6133	0.6236	0.4582	0.3884	0.4654	0.4039	0.7109	0.7020	0.6168	0.6525	0.4222	0.4102	0.4193	0.3115	0.7277	0.7207	0.6566	0.6752	0.3295	0.2761	0.3271	0.2611	0.7222	0.7064	
109	34089	0.6000	0.6272	0.5100	0.5036	0.5968	0.5699	0.6707	0.6464	0.6234	0.6339	0.5015	0.4962	0.5660	0.5431	0.6818	0.6629	0.6072	0.6175	0.5121	0.5035	0.5507	0.5619	0.6862	0.6730	0.6131	0.6241	0.5173	0.5048	0.5307	0.5362	0.6983	0.6759	0.6177	0.5886	0.5173	0.5051	0.5260	0.5220	0.6961	0.6907	0.5498	0.5550	0.5274	0.5242	0.5194	0.5296	0.6640	0.6871	0.5855	0.5828	0.4557	0.3858	0.4567	0.5111	0.6990	0.6857	0.5829	0.5654	0.3586	0.4109	0.3865	0.4541	0.6618	0.6959	0.5868	0.5756	0.5733	0.5464	0.5909	0.5280	0.6644	0.7114	0.5933	0.6025	0.4768	0.4096	0.4828	0.4246	0.6995	0.7023	0.5947	0.6338	0.4385	0.4250	0.4374	0.3335	0.7146	0.7217	0.6536	0.6679	0.3503	0.2935	0.3483	0.2774	0.7218	0.7064	
110	34405	0.5973	0.6181	0.4934	0.4917	0.5797	0.5517	0.6721	0.6490	0.6123	0.6180	0.4969	0.4933	0.5483	0.5298	0.6834	0.6657	0.5955	0.5981	0.5054	0.5010	0.5387	0.5477	0.6874	0.6761	0.5995	0.6039	0.5125	0.5049	0.5271	0.5270	0.6993	0.6780	0.5942	0.5914	0.5136	0.5037	0.5219	0.5175	0.6864	0.6916	0.5317	0.5501	0.5191	0.5181	0.5159	0.5215	0.6464	0.6875	0.5672	0.5674	0.4740	0.4083	0.4756	0.5272	0.6862	0.6857	0.5612	0.5507	0.3794	0.4286	0.4082	0.4729	0.6435	0.6966	0.5757	0.5663	0.5939	0.5638	0.6123	0.5435	0.6453	0.7041	0.5861	0.5837	0.4965	0.4311	0.5028	0.4416	0.6830	0.7027	0.5743	0.6125	0.4567	0.4423	0.4543	0.3551	0.6974	0.7170	0.6377	0.6563	0.3693	0.3120	0.3687	0.2936	0.7228	0.7074	
111	34721	0.5871	0.6025	0.4818	0.4849	0.5610	0.5334	0.6747	0.6528	0.6011	0.6001	0.4964	0.4921	0.5335	0.5211	0.6861	0.6692	0.5788	0.5805	0.5021	0.5007	0.5323	0.5380	0.6817	0.6782	0.5740	0.5832	0.5116	0.5065	0.5262	0.5223	0.6924	0.6808	0.5793	0.5619	0.5093	0.5048	0.5205	0.5153	0.6726	0.6932	0.5191	0.5354	0.5130	0.5138	0.5145	0.5166	0.6274	0.6855	0.5539	0.5531	0.4947	0.4277	0.4962	0.5433	0.6713	0.6864	0.5526	0.5447	0.4010	0.4488	0.4287	0.4925	0.6230	0.6890	0.5771	0.5495	0.6161	0.5851	0.6391	0.5606	0.6250	0.6967	0.5593	0.5652	0.5152	0.4498	0.5229	0.4613	0.6637	0.6944	0.5621	0.5939	0.4764	0.4615	0.4738	0.3780	0.6773	0.7077	0.6200	0.6416	0.3856	0.3316	0.3857	0.3139	0.7121	0.7066	
112	35036	0.5832	0.5966	0.4745	0.4815	0.5438	0.5166	0.6756	0.6550	0.5838	0.5817	0.4960	0.4921	0.5234	0.5160	0.6827	0.6703	0.5569	0.5695	0.5008	0.5005	0.5267	0.5310	0.6707	0.6793	0.5549	0.5669	0.5107	0.5096	0.5259	0.5205	0.6819	0.6816	0.5579	0.5428	0.5092	0.5075	0.5222	0.5149	0.6570	0.6893	0.5134	0.5340	0.5094	0.5120	0.5168	0.5147	0.6082	0.6777	0.5372	0.5442	0.5110	0.4473	0.5153	0.5603	0.6547	0.6866	0.5390	0.5419	0.4195	0.4662	0.4462	0.5126	0.6045	0.6792	0.5548	0.5532	0.6312	0.6083	0.6560	0.5787	0.6044	0.6801	0.5470	0.5526	0.5303	0.4692	0.5380	0.4796	0.6437	0.6828	0.5428	0.5756	0.4949	0.4808	0.4937	0.3991	0.6568	0.6960	0.6084	0.6213	0.4044	0.3522	0.4038	0.3354	0.6989	0.7010	
113	35352	0.5602	0.5688	0.4707	0.4803	0.5275	0.5049	0.6686	0.6572	0.5603	0.5620	0.4975	0.4945	0.5169	0.5142	0.6753	0.6731	0.5314	0.5564	0.4996	0.5035	0.5237	0.5285	0.6592	0.6813	0.5407	0.5535	0.5129	0.5143	0.5270	0.5195	0.6682	0.6835	0.5467	0.5400	0.5096	0.5109	0.5247	0.5163	0.6382	0.6810	0.5065	0.5341	0.5086	0.5126	0.5192	0.5144	0.5906	0.6682	0.5310	0.5380	0.5261	0.4665	0.5311	0.5794	0.6367	0.6783	0.5344	0.5349	0.4388	0.4856	0.4669	0.5289	0.5874	0.6673	0.5343	0.5468	0.6227	0.6258	0.6543	0.5979	0.5865	0.6641	0.5379	0.5470	0.5467	0.4879	0.5543	0.4995	0.6228	0.6680	0.5413	0.5608	0.5107	0.4995	0.5118	0.4181	0.6350	0.6822	0.5954	0.6015	0.4175	0.3685	0.4159	0.3571	0.6814	0.6882	
114	35668	0.5473	0.5726	0.4686	0.4795	0.5150	0.4978	0.6607	0.6582	0.5406	0.5496	0.5002	0.4971	0.5123	0.5126	0.6659	0.6751	0.5241	0.5482	0.5002	0.5052	0.5216	0.5257	0.6439	0.6821	0.5332	0.5434	0.5142	0.5172	0.5309	0.5195	0.6529	0.6849	0.5285	0.5280	0.5121	0.5148	0.5261	0.5183	0.6211	0.6696	0.5081	0.5194	0.5093	0.5143	0.5222	0.5150	0.5749	0.6547	0.5228	0.5313	0.5425	0.4866	0.5472	0.6004	0.6185	0.6676	0.5228	0.5318	0.4591	0.5045	0.4866	0.5451	0.5735	0.6524	0.5387	0.5292	0.6083	0.6230	0.6423	0.6235	0.5737	0.6461	0.5319	0.5438	0.5646	0.5081	0.5713	0.5195	0.6044	0.6503	0.5333	0.5509	0.5264	0.5156	0.5306	0.4366	0.6141	0.6646	0.5709	0.5790	0.4333	0.3852	0.4324	0.3753	0.6630	0.6725	
115	35983	0.5330	0.5442	0.4685	0.4816	0.5067	0.4936	0.6514	0.6605	0.5265	0.5368	0.5048	0.5015	0.5115	0.5147	0.6553	0.6775	0.5138	0.5461	0.5037	0.5103	0.5229	0.5257	0.6280	0.6801	0.5163	0.5374	0.5184	0.5209	0.5332	0.5222	0.6367	0.6861	0.5214	0.5424	0.5142	0.5194	0.5311	0.5216	0.6038	0.6564	0.5037	0.5276	0.5116	0.5173	0.5266	0.5172	0.5658	0.6402	0.5226	0.5284	0.5613	0.5067	0.5653	0.6239	0.6033	0.6549	0.5136	0.5347	0.4777	0.5194	0.5076	0.5629	0.5634	0.6357	0.5211	0.5402	0.5973	0.6082	0.6331	0.6436	0.5619	0.6273	0.5302	0.5413	0.5841	0.5261	0.5891	0.5346	0.5858	0.6319	0.5285	0.5446	0.5419	0.5308	0.5461	0.4530	0.5982	0.6449	0.5529	0.5670	0.4495	0.4005	0.4483	0.3929	0.6426	0.6526	
116	36299	0.5196	0.5190	0.4713	0.4852	0.5014	0.4922	0.6391	0.6626	0.5098	0.5342	0.5100	0.5066	0.5120	0.5173	0.6393	0.6797	0.5092	0.5363	0.5080	0.5144	0.5259	0.5272	0.6110	0.6731	0.5103	0.5338	0.5222	0.5244	0.5390	0.5257	0.6219	0.6887	0.5135	0.5224	0.5196	0.5212	0.5369	0.5253	0.5887	0.6422	0.5043	0.5218	0.5146	0.5210	0.5306	0.5210	0.5560	0.6232	0.5151	0.5269	0.5833	0.5225	0.5831	0.6374	0.5876	0.6406	0.5160	0.5342	0.4978	0.5358	0.5260	0.5814	0.5566	0.6183	0.5284	0.5312	0.5900	0.5949	0.6281	0.6472	0.5536	0.6098	0.5273	0.5398	0.6081	0.5420	0.6096	0.5507	0.5748	0.6128	0.5266	0.5377	0.5594	0.5476	0.5620	0.4719	0.5807	0.6256	0.5406	0.5504	0.4659	0.4156	0.4664	0.4088	0.6211	0.6320	
117	36614	0.5032	0.5227	0.4718	0.4874	0.5012	0.4936	0.6241	0.6624	0.5024	0.5263	0.5141	0.5099	0.5122	0.5204	0.6220	0.6803	0.5082	0.5349	0.5140	0.5158	0.5266	0.5295	0.5939	0.6644	0.5004	0.5248	0.5269	0.5227	0.5417	0.5297	0.6007	0.6812	0.5139	0.5279	0.5231	0.5212	0.5386	0.5299	0.5744	0.6252	0.5135	0.5346	0.5195	0.5254	0.5345	0.5240	0.5498	0.6061	0.5147	0.5273	0.6013	0.5377	0.6075	0.6337	0.5746	0.6222	0.5272	0.5369	0.5129	0.5535	0.5417	0.6019	0.5497	0.6013	0.5472	0.5489	0.5863	0.5866	0.6280	0.6370	0.5499	0.5955	0.5223	0.5390	0.6277	0.5576	0.6338	0.5674	0.5638	0.5925	0.5194	0.5363	0.5790	0.5648	0.5796	0.4907	0.5680	0.6017	0.5252	0.5392	0.4815	0.4310	0.4827	0.4228	0.6010	0.6102	
118	36930	0.4809	0.5128	0.4756	0.4934	0.5000	0.4951	0.6075	0.6549	0.4964	0.5203	0.5185	0.5135	0.5151	0.5248	0.6046	0.6751	0.4985	0.5339	0.5159	0.5179	0.5319	0.5333	0.5796	0.6564	0.5003	0.5189	0.5283	0.5243	0.5446	0.5335	0.5884	0.6730	0.4991	0.5234	0.5280	0.5219	0.5397	0.5326	0.5631	0.6078	0.5199	0.5363	0.5219	0.5285	0.5362	0.5283	0.5530	0.5869	0.5170	0.5303	0.6109	0.5565	0.6275	0.6202	0.5615	0.6044	0.5191	0.5460	0.5288	0.5715	0.5589	0.6282	0.5466	0.5824	0.5456	0.5333	0.5873	0.5844	0.6302	0.6248	0.5452	0.5741	0.5274	0.5406	0.6276	0.5761	0.6461	0.5859	0.5544	0.5737	0.5187	0.5327	0.6024	0.5857	0.5998	0.5108	0.5597	0.5804	0.5095	0.5275	0.4960	0.4482	0.4986	0.4399	0.5805	0.5881	
119	37246	0.4616	0.5081	0.4816	0.4979	0.5016	0.4979	0.5919	0.6451	0.4999	0.5195	0.5194	0.5139	0.5185	0.5294	0.5875	0.6659	0.4977	0.5377	0.5177	0.5171	0.5365	0.5367	0.5767	0.6425	0.5187	0.5234	0.5306	0.5239	0.5467	0.5373	0.5714	0.6631	0.5031	0.5265	0.5271	0.5220	0.5417	0.5352	0.5533	0.5899	0.5184	0.5376	0.5271	0.5312	0.5360	0.5310	0.5417	0.5692	0.5183	0.5321	0.5991	0.5754	0.6318	0.6079	0.5544	0.5860	0.5223	0.5523	0.5461	0.5945	0.5787	0.6396	0.5446	0.5631	0.5230	0.5422	0.5905	0.5844	0.6337	0.6179	0.5435	0.5611	0.5291	0.5495	0.6154	0.5953	0.6380	0.6064	0.5503	0.5573	0.5225	0.5317	0.6207	0.6110	0.6212	0.5294	0.5534	0.5593	0.5011	0.5144	0.5114	0.4641	0.5136	0.4565	0.5641	0.5664	
120	37561	0.4566	0.4948	0.4859	0.5000	0.5038	0.5009	0.5761	0.6361	0.5004	0.5253	0.5197	0.5141	0.5231	0.5328	0.5738	0.6584	0.4977	0.5406	0.5205	0.5165	0.5393	0.5410	0.5567	0.6275	0.5153	0.5182	0.5326	0.5216	0.5455	0.5399	0.5611	0.6516	0.5064	0.5321	0.5266	0.5208	0.5408	0.5339	0.5495	0.5719	0.5304	0.5420	0.5276	0.5321	0.5375	0.5322	0.5410	0.5545	0.5240	0.5363	0.5832	0.5983	0.6197	0.6005	0.5502	0.5668	0.5270	0.5481	0.5649	0.6132	0.6001	0.6335	0.5608	0.5498	0.5256	0.5444	0.5924	0.5860	0.6365	0.6144	0.5448	0.5560	0.5339	0.5439	0.6008	0.6186	0.6251	0.6319	0.5529	0.5450	0.5210	0.5322	0.6209	0.6253	0.6427	0.5458	0.5503	0.5446	0.4901	0.5087	0.5280	0.4804	0.5297	0.4740	0.5519	0.5468	
121	37877	0.4590	0.5000	0.4868	0.5001	0.5051	0.5061	0.5618	0.6266	0.4935	0.5208	0.5200	0.5144	0.5261	0.5361	0.5617	0.6500	0.5109	0.5448	0.5212	0.5179	0.5409	0.5423	0.5494	0.6106	0.5004	0.5301	0.5292	0.5211	0.5436	0.5392	0.5528	0.6358	0.5256	0.5343	0.5248	0.5201	0.5398	0.5337	0.5508	0.5556	0.5350	0.5348	0.5284	0.5312	0.5340	0.5336	0.5495	0.5390	0.5271	0.5407	0.5697	0.6183	0.6037	0.5976	0.5426	0.5493	0.5359	0.5582	0.5879	0.6128	0.6242	0.6190	0.5463	0.5345	0.5249	0.5469	0.5934	0.5867	0.6403	0.6154	0.5595	0.5428	0.5358	0.5437	0.5914	0.6392	0.6127	0.6454	0.5459	0.5352	0.5229	0.5311	0.6131	0.6247	0.6492	0.5615	0.5485	0.5319	0.4847	0.4999	0.5442	0.4949	0.5462	0.4913	0.5427	0.5299	
122	38193	0.4616	0.4931	0.4892	0.5004	0.5103	0.5092	0.5501	0.6140	0.4918	0.5239	0.5187	0.5143	0.5284	0.5372	0.5538	0.6382	0.5076	0.5495	0.5196	0.5141	0.5410	0.5438	0.5441	0.5953	0.5207	0.5425	0.5308	0.5205	0.5441	0.5386	0.5544	0.6185	0.5057	0.5486	0.5257	0.5201	0.5380	0.5325	0.5387	0.5394	0.5246	0.5542	0.5302	0.5327	0.5341	0.5331	0.5452	0.5275	0.5270	0.5434	0.5632	0.6206	0.5928	0.5975	0.5417	0.5332	0.5267	0.5580	0.6052	0.5967	0.6409	0.6088	0.5467	0.5217	0.5305	0.5434	0.5963	0.5888	0.6455	0.6174	0.5495	0.5305	0.5447	0.5580	0.5871	0.6407	0.6055	0.6401	0.5462	0.5307	0.5279	0.5354	0.6037	0.6138	0.6440	0.5793	0.5484	0.5240	0.4707	0.4975	0.5627	0.5097	0.5660	0.5062	0.5325	0.5194	
123	38508	0.4470	0.5038	0.4917	0.5023	0.5146	0.5123	0.5419	0.5994	0.5070	0.5268	0.5191	0.5123	0.5311	0.5363	0.5484	0.6284	0.5128	0.5415	0.5176	0.5179	0.5398	0.5452	0.5418	0.5769	0.5461	0.5357	0.5293	0.5217	0.5432	0.5394	0.5468	0.6007	0.5158	0.5403	0.5234	0.5200	0.5369	0.5325	0.5501	0.5280	0.5287	0.5433	0.5288	0.5313	0.5321	0.5331	0.5429	0.5161	0.5364	0.5433	0.5611	0.6059	0.5879	0.5984	0.5401	0.5197	0.5312	0.5762	0.6102	0.5830	0.6379	0.6030	0.5497	0.5179	0.5290	0.5491	0.5996	0.5924	0.6518	0.6195	0.5525	0.5241	0.5485	0.5599	0.5864	0.6289	0.6023	0.6282	0.5467	0.5267	0.5288	0.5385	0.5967	0.6051	0.6346	0.5982	0.5500	0.5193	0.4737	0.4907	0.5785	0.5255	0.5839	0.5208	0.5280	0.5102	
124	38824	0.4506	0.5008	0.4904	0.5003	0.5195	0.5141	0.5366	0.5811	0.4990	0.5336	0.5188	0.5132	0.5310	0.5350	0.5445	0.6057	0.5155	0.5467	0.5196	0.5157	0.5391	0.5451	0.5396	0.5610	0.5177	0.5315	0.5304	0.5215	0.5435	0.5374	0.5478	0.5823	0.5113	0.5358	0.5244	0.5224	0.5370	0.5315	0.5359	0.5211	0.5251	0.5393	0.5276	0.5317	0.5333	0.5311	0.5466	0.5088	0.5345	0.5488	0.5614	0.5882	0.5876	0.5990	0.5405	0.5112	0.5378	0.5768	0.5939	0.5720	0.6230	0.6021	0.5614	0.5144	0.5299	0.5514	0.6052	0.5976	0.6561	0.6219	0.5538	0.5257	0.5465	0.5505	0.5876	0.6147	0.6029	0.6167	0.5475	0.5253	0.5348	0.5434	0.5934	0.5984	0.6276	0.6184	0.5517	0.5174	0.4735	0.4905	0.5957	0.5410	0.6020	0.5363	0.5249	0.5064	
125	39140	0.4641	0.5122	0.4892	0.5013	0.5219	0.5162	0.5334	0.5684	0.5264	0.5296	0.5214	0.5123	0.5301	0.5349	0.5415	0.5899	0.5185	0.5451	0.5182	0.5158	0.5396	0.5443	0.5386	0.5459	0.5199	0.5371	0.5319	0.5244	0.5430	0.5393	0.5453	0.5761	0.5151	0.5453	0.5256	0.5230	0.5379	0.5317	0.5365	0.5148	0.5188	0.5527	0.5275	0.5294	0.5338	0.5308	0.5563	0.5053	0.5411	0.5463	0.5627	0.5771	0.5888	0.6008	0.5381	0.5053	0.5287	0.5575	0.5751	0.5679	0.6105	0.6030	0.5530	0.5083	0.5287	0.5601	0.6116	0.5996	0.6590	0.6257	0.5548	0.5225	0.5487	0.5511	0.5880	0.6041	0.6034	0.6102	0.5491	0.5234	0.5386	0.5454	0.5935	0.5966	0.6227	0.6435	0.5545	0.5189	0.4721	0.4909	0.5985	0.5605	0.6142	0.5532	0.5262	0.5037	
126	39455	0.4629	0.5036	0.4923	0.5030	0.5218	0.5168	0.5312	0.5498	0.5192	0.5331	0.5240	0.5157	0.5316	0.5356	0.5422	0.5726	0.5174	0.5550	0.5223	0.5174	0.5398	0.5434	0.5416	0.5356	0.5204	0.5460	0.5304	0.5263	0.5454	0.5371	0.5460	0.5546	0.5202	0.5457	0.5258	0.5236	0.5390	0.5322	0.5390	0.5123	0.5261	0.5496	0.5298	0.5312	0.5347	0.5306	0.5505	0.5053	0.5384	0.5475	0.5642	0.5725	0.5910	0.6045	0.5406	0.5035	0.5307	0.5566	0.5648	0.5680	0.6041	0.6052	0.5538	0.5074	0.5288	0.5467	0.6164	0.6015	0.6613	0.6312	0.5585	0.5195	0.5457	0.5513	0.5898	0.5995	0.6041	0.6084	0.5529	0.5251	0.5355	0.5432	0.5960	0.5981	0.6232	0.6550	0.5575	0.5211	0.4729	0.4964	0.5968	0.5770	0.6175	0.5721	0.5266	0.5037	
127	39771	0.4544	0.5226	0.4924	0.5005	0.5212	0.5163	0.5295	0.5404	0.5150	0.5350	0.5230	0.5164	0.5295	0.5366	0.5432	0.5576	0.5260	0.5558	0.5197	0.5177	0.5397	0.5434	0.5422	0.5272	0.5274	0.5395	0.5322	0.5279	0.5452	0.5386	0.5499	0.5389	0.5356	0.5370	0.5282	0.5241	0.5397	0.5326	0.5464	0.5112	0.5296	0.5539	0.5288	0.5324	0.5373	0.5311	0.5559	0.5020	0.5373	0.5445	0.5667	0.5713	0.5926	0.6085	0.5444	0.5020	0.5458	0.5584	0.5601	0.5696	0.6021	0.6067	0.5618	0.5057	0.5321	0.5385	0.6191	0.6020	0.6622	0.6362	0.5671	0.5230	0.5489	0.5577	0.5915	0.5989	0.6051	0.6092	0.5565	0.5278	0.5314	0.5432	0.5977	0.6006	0.6253	0.6532	0.5595	0.5245	0.4760	0.4920	0.5921	0.5921	0.6143	0.5911	0.5276	0.5038	
128	40087	0.4633	0.5080	0.4949	0.5024	0.5207	0.5157	0.5279	0.5289	0.5189	0.5333	0.5242	0.5194	0.5294	0.5346	0.5420	0.5432	0.5230	0.5630	0.5216	0.5210	0.5400	0.5433	0.5444	0.5228	0.5474	0.5414	0.5337	0.5289	0.5463	0.5384	0.5492	0.5315	0.5364	0.5494	0.5288	0.5253	0.5417	0.5353	0.5467	0.5109	0.5336	0.5423	0.5304	0.5335	0.5368	0.5312	0.5570	0.5008	0.5371	0.5466	0.5695	0.5728	0.5953	0.6147	0.5467	0.4998	0.5312	0.5582	0.5594	0.5707	0.6033	0.6083	0.5577	0.5071	0.5604	0.5408	0.6225	0.6033	0.6633	0.6439	0.5618	0.5218	0.5527	0.5562	0.5948	0.5992	0.6076	0.6107	0.5573	0.5280	0.5354	0.5568	0.5991	0.6018	0.6273	0.6443	0.5631	0.5277	0.4806	0.4936	0.5894	0.5975	0.6084	0.6095	0.5276	0.5038	
