# Supplementary material for: High-Throughput Quantification of Bacterial-Cell Interactions Using Virtual Colony Counts
Source: Front Cell Infect Microbiol. 2018 Feb 15;8:43. doi: 10.3389/fcimb.2018.00043 (PMC5818393; doi:10.3389/fcimb.2018.00043)
Supplement: Supplementary file 2 [file DataSheet2.ZIP › VCC_calibration.R]

####**** VCC calibration script ****####
####~~~~ load/install required packages ~~~~####
#uncomment for installation
#install.packages(c("drc", "MASS", "ggplot2", "reshape2", "scales", "egg", "grid", "gridExtra", "viridis", "viridisLite", "readxl"))
#load required packages
for (p in c("drc", "MASS", "ggplot2", "reshape2", "scales", "egg", "grid", "gridExtra", "viridis", "viridisLite", "readxl")) require(p, character.only = TRUE)

####~~~~ data input ~~~~####
#start time
strt<-Sys.time()
#Do you want a appendix on your generated files (e.g. the date?)
#results in e.g. fitting_yourAppendix.pdf
appendix = "_cal-example"

#specify filepath and name
filepath <- "Y:/1/2/3/"
filename <- "example_calibration_curves.xlsx"

#plain data import
####should contain "Time" (progressing measurement time in s) and corresponding measurements from wells in separate columns
####file header "Time" and well designations "A1".."A12" to "H12"
####adjust column and decimal separators to your needs 
#input <- read.table(paste0 (filepath, filename), sep="\t", dec = ",", header=TRUE)

#Tecan iControl data import
####export as *.xlsx, adjust sheet name if required
input <- read_excel(paste0 (filepath, filename), sheet = "Sheet1")
input <- input[((which(input[,1] == "1"))-1):nrow(input), ] #identify first row of data set 
input <- input[1:((which(is.na(input[,1]))[1])-1), ] #determine end of data set
colnames(input) <- c(input[1,1], "Time", input[1,3:ncol(input)]) #adjust column names
input <- as.data.frame(apply(input[-1,c(-1,-3)],2,as.numeric)) #delete rows/columns not required and convert to numeric data frame

#Thermo SkanIt data import
####export as *.txt with mean time, adjust decimal separator to your needs
#input <- read.table(paste0 (filepath, filename), skip = 9, sep = "\t", dec = ",", header = TRUE)
#input[, c(1,ncol(input))] <- list(NULL) #remove first and last column
#input <- input[complete.cases(input), ] #remove "NA" containing rows
#names(input) <- sub("(?<![0-9])0*(?=[0-9])","",regmatches(colnames(input), regexpr("[s]|([A-H][0-9]{2})", colnames(input), perl = TRUE)), perl = TRUE) #rename columns according to well
#colnames(input)[1] <- "Time"

####~~~~ parameters and dilution series ~~~~~####
#use standard pipeting scheme for automatic calculation of calibration curve
#1 = highest amount >> 12 = lowest amount, not all replicates/dilution steps mandatory
#|-1--2--3--4--5--6--7--8--9-10-11-12-|<- dilution step#
#A 1  2  3  4  5  6  7  8  9 10 11 12 |<- dilution replicate 1
#B 1  2  3  4  5  6  7  8  9 10 11 12 |<- dilution replicate 2
#C 1  2  3  4  5  6  7  8  9 10 11 12 |<- dilution replicate 3
#D 1  2  3  4  5  6  7  8  9 10 11 12 |<- dilution replicate 4  
#E 1  2  3  4  5  6  7  8  9 10 11 12 |<- dilution replicate 5
#F 1  2  3  4  5  6  7  8  9 10 11 12 |<- dilution replicate 6
#G 1  2  3  4  5  6  7  8  9 10 11 12 |<- dilution replicate 7  
#H 1  2  3  4  5  6  7  8  9 10 11 12 |<- dilution replicate 8  
#|------------------------------------|
#insert experimentally determined (mean) CFU per well for dilution
#dilution step
dilution <- 7
#experimentally determined mean CFU (per well) for the above specified dilution step
CFU <- 1782
#dilution factor within dilution series, e.g. 10 for a 1:10 dilution series
dil_fac <- 10
#exclude dilution steps from linear fit (e.g. due to sporadic growth when reaching limiting dilution)
dil_exclude <- c(2,8:12)
####~~~~ Analysis parameters ~~~~####
#determine threshold for growth
growth <- 0.2
#specify first datapoint for analysis
d.l <- 5
#absorbance threshold
at600 <- 0.02
#number of datapoints to be substracted from point of maximum slope/first local maximum (choose below)
substract <- 4

####~~~~ Analysis script starts ~~~~####

####~~~~ define functions ~~~~####
#fitting range is from first datapoint ("d.l", specified above) until point of maximum slope or
#point of first maximum (see below) minus # of datapoints ("substract", specified above)
#!!uncomment/comment function which works best for your data set!!
#determine position of maximum slope for data values >growth threshold
#loc.max <- function(x) {(which.max(diff(x[which(x>growth)])))+(max(which(x<growth)))}
#uncomment alternative method determines first local maximum for data values >growth threshold
loc.max <- function(x) {(which.max(diff(x[which(x>growth)])<0))+(max(which(x<growth)))}

#function for nonlinear fit
f1 <- function(well, fct) drm(test[d.l:results[well,"d.u"],well]~Time[d.l:results[well,"d.u"]], data = test, fct = fct())  
#5-parameter logistic fit
log5 <- function(x) (results[well,"c"]+(results[well,"d"]-results[well,"c"])/(1+exp(results[well,"b"]*(x-results[well,"e"])))^results[well,"f"])

####~~~~ Prepare input data ~~~~#####
#for standard analysis no changes below this point should be necessary
#Create empty (filled with zeros) data frame
test <- data.frame(matrix(0, ncol = 97, nrow = nrow(input)))
#generate column naming scheme
cnames <- character(length = 96)
for (i in 1:8){
  for (j in 1:12){
    cnames[i+8*(j-1)] <- paste0(LETTERS[i],j)
  }
}
#copy naming scheme
colnames(test) <- c("Time", cnames)
# fill data frame with values from measurements
test[,names(input)] <- input

#Create results data frame
results <- setNames(data.frame(matrix(ncol = 9, nrow = 96)),c("d.u","Tt","S", "AIC", "b", "c", "d", "e", "f"))
row.names(results) <- colnames(test[2:length(test)])

#Each well is checked wether the growth threshold was reached, if not NA is added
#if growth is detected the datapoint when maximum slope or first local maximum is reached (minus substract datapoints) is stored as "d.u"
for (i in names(test[2:length(test)]))
{   tryCatch({
  if (!max(test[,i])>growth) {
    test[,i]<-NA
    results[i,"d.u"]<-NA
  } else {
    results[i,"d.u"]<-loc.max(test[,i])-substract
  }
}, error = function(e){cat("ERROR :",conditionMessage(e), "\n")})  
}
results[,"d.u"] <- ifelse(results[,"d.u"]<d.l, NA, results[,"d.u"])

####~~~~ fit data ~~~~####
res_list <- list()
fit_list <- list()
for (well in row.names(results[!is.na(results[,"d.u"]),]))
{   tryCatch({
  cv_fit <- f1(well, L.5) #"L.5" uses 5-parameter logistic fit
  results[well,"S"] <- as.numeric(sapply(suppressWarnings(summary(cv_fit)[13]), function(x) x[1]))
  results[well,"AIC"] <- AIC(cv_fit)
  results[well,"b"] <- as.numeric(coef(cv_fit)[1])
  results[well,"c"] <- as.numeric(coef(cv_fit)[2])
  results[well,"d"] <- as.numeric(coef(cv_fit)[3])
  results[well,"e"] <- as.numeric(coef(cv_fit)[4])
  results[well,"f"] <- as.numeric(coef(cv_fit)[5])
  res_list[[well]] <- suppressWarnings(residuals(cv_fit))
  fit_list[[well]] <- suppressWarnings(fitted(cv_fit))
  results[well,"Tt"] <- uniroot(function(x) log5(x)-(results[well,"c"]+at600), c(0,60000))$root
}, error = function(e){cat("ERROR :",conditionMessage(e), "\n")})  
}

####~~~~ prepare results ~~~~####
results$rown <- as.factor(rep(LETTERS[1:8], 12))
results$coln <- rep (1:12, each = 8)
results$dilution <- as.factor(rep(seq(1:12),each = 8))
factors <- rev(cumprod(rep(dil_fac, dilution))/10)
factors <- append(factors, cumprod(rep(1/dil_fac, 12-dilution)))
results$factors <- rep(factors, each = 8)
results$log10_CFU <- log10(results$factors*CFU)
results[is.na(results[,"Tt"]), "S"] <- NA #delete S for those wells with no Tt calculated
results2 <- results[complete.cases(results), c("dilution", "log10_CFU", "Tt","S","AIC")] #transfer in separate data frame for linear fit
results2 <- results2[!results2$dilution%in%dil_exclude, ] #delete excluded data sets from results2 data frame
mean_growth <- data.frame(Time = test$Time) #calculate mean and sd of growth data and store in new data frame
mean_growth[,paste0("mean_",c(1:12))] <- NA
sd_growth <- data.frame(Time = test$Time)
sd_growth[,paste0("sd_",c(1:12))] <- NA
for (i in 1:12){
  mean_growth[[paste0(i)]] <- rowMeans(test[, grep(paste0("[A-H]",i,"$"), names(test))], na.rm = TRUE)
  sd_growth[[paste0(i)]] <- apply(test[, grep(paste0("[A-H]",i,"$"), names(test))], 1, sd, na.rm = TRUE)
}
mean_growth <- mean_growth[ , ! apply(is.na(mean_growth), 2 , all) ] #remove NA containing columns
sd_growth <- sd_growth[ , ! apply(is.na(sd_growth), 2 , all) ]
mean_growth <- mean_growth[,colnames(sd_growth)] #remove columns with single wells grown which produce mean but no sd
mean_growth <- melt(mean_growth, id = "Time") #convert data to long format for plotting using reshape2
sd_growth <- melt(sd_growth, id = "Time")
mean_growth$sd <- sd_growth$value
mean_growth$variable <- factor(mean_growth$variable, levels(results$dilution)) #copy factor levels

####~~~~ linear fit and analysis parameters ~~~~####
fit <- lm(log10_CFU ~ Tt, data = results2)
Intercept <- signif(fit$coef[[1]],5 )  #extract parameters of linear regression 
Slope <- signif(fit$coef[[2]], 5)
R_square <- signif(summary(fit)$adj.r.squared, 5)
P <- signif(summary(fit)$coef[2,4], 5)
results2$log10_VCC <- log10(10^(Slope*results2$Tt+Intercept)) #calculate VCC from linear fit 

####~~~~ store analysis parameters ~~~~####
results3 <- data.frame(parameter = c("###VCC calibration script parameters:", "file:", "reference:", "growth threshold:", "absorbance threshold:",
                                     "excluded dilution steps:", "first data point analyzed:", "data points subtracted from upper limit:",
                                     "###Parameters of linear fit", "Intercept:", "Slope:", "R_square:", "P:", "###Results of individual wells"),
                           value = c("###", paste0(filepath,filename), paste0(CFU, " CFU at dilution ",dilution), growth, at600, paste(dil_exclude, collapse = ", "),
                                     d.l, substract,"###", Intercept, Slope, R_square, P, "###")) #create data frame for export of parameters in text file

####~~~~ plotting ~~~~####

####plot fit results###
pdf(paste0(filepath,"Fitting", appendix, ".pdf"), paper = "a4r", width = 10.7, height = 7.3)  #Device with dimensions of A4 paper (landscape)
par(omi = rep(.5, 4))                      ## 1/2 inch outer margins
for (well in row.names(results[!is.na(results[,"Tt"]),]))
{ 
    layout(matrix(c(1,1,2,3), 2, 2, byrow = TRUE), heights = c(3,2)) #put three graphs together
    par(mar = c(4,4,2.5,1.5), oma = c(1.5,1,1,1))     #modify graph margins
    plot(test$Time[d.l:results[well,"d.u"]], test[,well][d.l:results[well,"d.u"]], xlab = "time [s]", ylab = "absorbance at 600nm", main = paste("5-parameter logistic fit","\nwell: ", well)) #plot raw data as dots
    curve(log5,from = 0,to = 60000, col = "blue", add = TRUE) #plot log5 function using the estimated parameters
    abline(results[well, "c"] + at600, 0, col = "green") #extract lower asymptote, add the absorbance threshold (at600)) and plot both
    abline(results[well, "c"], 0, col = "gray", lty = 3)
    abline(v = results[well,"Tt"], col = "red", lty = 3)     #plot line at the position of intersection
    text(results[well,"Tt"]-500,(results[well, "c"] + at600), labels = paste(round(results[well, "Tt"], 0), "s"), pos = 3, offset = 0.5)     #label point of intersection with its "x" value [time [s]]
    legend("topleft", legend = c(paste("S =", round(results[well, "S"],5)),     #legend with fit parameters
                                 paste("AIC =", round(results[well, "AIC"],2))), bty = "n")
    #---plot statistics
    plot(res_list[[well]] ~ fit_list[[well]], main = "Residuals vs Fitted", xaxs = "i", xlab = "fitted", ylab = "residuals")
    abline(h = 0)
    qqnorm(res_list[[well]], xaxs = "i")
    qqline(res_list[[well]])
}
dev.off()
####plot growth data and linear fit###
#settings for growth/correlation plots
colour_set <- c("1"="#F8766D", "2"="#B79F00", "3"="#00BA38", "4"="#00BFC4", "5"="#619CFF", "6"="#F564E3", "7"="#FF64B0", "8"="#C77CFF", "9"="#00B4F0", "10"="#00C08B", "11"="#7CAE00", "12"="#DE8C00")
layout_growth <-   list(theme_light(),
                        scale_colour_manual(values = colour_set),
                        scale_fill_manual(values = colour_set),                        
                        theme(legend.position = "none",
                              text = element_text(size = 11),
                              panel.grid.major.y = element_line(size = 0.25),
                              panel.grid.major.x = element_line(size = 0.25),
                              panel.grid.minor.y = element_blank(),
                              panel.grid.minor.x = element_blank(),
                              plot.title = element_text(hjust = 0.5)))
#plot mean growth data

p1 <- ggplot(mean_growth, aes(x = Time, y = value, fill = variable)) +
             geom_ribbon(aes(x = Time, ymin = value-sd, ymax = value+sd), alpha = 0.3) +
             geom_line(size = 0.25) +
             geom_point(aes(colour = variable), size = 0.25) +
             labs(x = "Time [s]", y = expression(A[600]), title = paste0("Growth data", appendix)) +
             scale_x_continuous(limits = c(0, max(results$Tt, na.rm = TRUE)+1500), expand = c(0,0)) +
             scale_y_log10(breaks = c(seq(0.01,0.09,0.01), seq(0.1,2,0.1)), expand = c(0,0)) +
             layout_growth
#plot correlation
p2 <- ggplot(results2, aes(x = Tt, y = log10_CFU)) + 
             stat_smooth(method = "lm", col = "black", size = 0.2) +
             geom_point(aes(colour = dilution), size = 0.75) +
             labs(x = expression(T[t]), y = "Log10 CFU counts", title = as.expression(bquote(paste(R^2 == .(R_square), ", ",
                                                                                             Intercept == .(Intercept), ", ",
                                                                                                 Slope == .(Slope), ", ",
                                                                                                     P == .(P))))) +
             scale_x_continuous(limits = c(0, max(results$Tt, na.rm = TRUE)+1500), expand = c(0,0)) +
             scale_y_continuous(expand = c(0,0)) +
             layout_growth
#residuals vs. fitted plot
p3 <- ggplot(fit, aes(.fitted, .resid)) +
             geom_point(size = 0.5) +
             stat_smooth(method = "lm", col = "black", size = 0.2) +
             labs(x = "Fitted values", y = "Residuals", title = "Residual vs. fitted plot") +
             layout_growth
####plot heat maps###
#settings for heatmap plots
layout_96 <- list(theme_light(),
             theme(text = element_text(size = 12), aspect.ratio = 2/3, plot.title = element_text(hjust = 0.5)),
             scale_x_discrete(position = "top"),
             labs(x = NULL, y = NULL))
#plot heat map of Tt
heat1 <- ggplot(results, aes(y = factor(rown, rev(levels(rown))),x = factor(coln))) +
                scale_fill_viridis(name = expression(T[t]), option ="C", direction = -1, na.value = "grey70") +
                geom_point(aes(fill = Tt), colour = "grey30", shape = 21, size = 11, stroke = 1)  +
                ggtitle(expression("Threshold times T"[t])) +
                layout_96
#plot second heat map of residual standard error of nonlinear fit (S), adjust "limits" to the tolerable quality of curve fit
heat2 <- ggplot(results, aes(y = factor(rown, rev(levels(rown))),x = factor(coln))) + 
                scale_fill_viridis(name = "S", limits = c(0, 0.01), oob = squish, option ="D", na.value = "grey70") +
                geom_point(aes(fill = S), colour = "grey30", shape = 21, size = 11, stroke = 1) +
                ggtitle("Residual standard error of nonlinear fit (S)") +
                layout_96
#~ arrange and export plots ~# 
plot_list = list()
plot_list[[1]] <- ggarrange(plots = list(p1, p2, p3), nrow = 3, ncol = 1)
plot_list[[2]] <- ggarrange(plots = list(heat1, heat2), nrow = 2, ncol = 1)
#function for multipage export
Save_pdf = function(list, filename) {
  pdf(filename, paper = "a4", width = 7.0, height = 8.5)
  for (p in list) {
    print(p)
  }
  dev.off()
  invisible(NULL)
}
#write pdf
Save_pdf(file=paste0(filepath,"Calibration", appendix, ".pdf"), plot_list)

####~~~~ data export ~~~~####
write.table(results3, file=paste0 (filepath,"Calibration", appendix, ".txt"), quote = FALSE, sep = "\t", eol = "\n", na = "", row.names = FALSE, col.names = FALSE)
suppressWarnings(write.table(results2[,c(1,2,6,3:5)], file=paste0 (filepath,"Calibration", appendix, ".txt"), append = TRUE, quote = FALSE, sep = "\t", eol = "\n", na = "", row.names = TRUE, col.names = NA))
####~~~~ END ~~~~####
print(Sys.time()-strt)
