# Supplementary material for: High-Throughput Quantification of Bacterial-Cell Interactions Using Virtual Colony Counts
Source: Front Cell Infect Microbiol. 2018 Feb 15;8:43. doi: 10.3389/fcimb.2018.00043 (PMC5818393; doi:10.3389/fcimb.2018.00043)
Supplement: Supplementary file 2 [file DataSheet2.ZIP › VCC_invasion.R]

####**** VCC invasion script ****####
####~~~~ load/install required packages ~~~~####
#uncomment for installation
#install.packages(c("drc", "MASS", "ggplot2", "reshape2", "scales", "egg", "gridExtra", "viridis", "viridisLite", "readxl"))
#load required packages
for (p in c("drc", "MASS", "ggplot2", "reshape2", "scales", "egg", "gridExtra", "viridis", "viridisLite", "readxl")) require(p, character.only = TRUE)

####~~~~ data input ~~~~####
#start time
strt<-Sys.time()
#Do you want a appendix on your generated files (e.g. the date?)
#results in e.g. fitting_yourAppendix.pdf
appendix = "_inv-example"

#specify filepath and name
filepath <- "Y:/1/2/3/"
filename <- "example_invasion.txt"

#plain data import
####should contain "Time" (progressing measurement time in s) and corresponding measurements from wells in separate columns
####file header "Time" and well designations "A1".."A12" to "H12"
####adjust column and decimal separators to your needs 
#input <- read.table(paste0 (filepath, filename), sep="\t", dec = ",", header=TRUE)

#Tecan iControl data import
####export as *.xlsx, adjust sheet name if required
#input <- read_excel(paste0 (filepath, filename), sheet = "Sheet0")
#input <- input[((which(input[,1] == "1"))-1):nrow(input), ] #identify first row of data set 
#input <- input[1:((which(is.na(input[,1]))[1])-1), ] #determine end of data set
#colnames(input) <- c(input[1,1], "Time", input[1,3:ncol(input)]) #adjust column names
#input <- as.data.frame(apply(input[-1,c(-1,-3)],2,as.numeric)) #delete rows/columns not required and convert to numeric data frame

#Thermo SkanIt data import
#export as *.txt with mean time, adjust decimal separator to your needs
input <- read.table(paste0 (filepath, filename), skip = 9, sep ="\t", dec = ".", header = TRUE)
#remove first and last column
input[, c(1,ncol(input))] <- list(NULL)
#remove "NA" containing rows
input <- input[complete.cases(input), ]
#rename columns according to well
names(input) <- sub("(?<![0-9])0*(?=[0-9])","",regmatches(colnames(input), regexpr("[s]|([A-H][0-9]{2})", colnames(input), perl = TRUE)), perl = TRUE)
colnames(input)[1] <- "Time"

####~~~~ sample names and dilution ~~~~~####
#edit sample names (strains 1 to 12 -> in the order of columns "1" to "12")
#use standard pipeting scheme for automatic calculation of invasion rates
#|-1--2--3--4--5--6--7--8--9-10-11-12-|<- strain #
#A X  X  X  X  X  X  X  X  X  X  X  X |<- inoculum replicate 1
#B X  X  X  X  X  X  X  X  X  X  X  X |<- inoculum replicate 2
#C O  O  O  O  O  O  O  O  O  O  O  O |<- infection replicate 1
#D O  O  O  O  O  O  O  O  O  O  O  O |<- infection replicate 2  
#E O  O  O  O  O  O  O  O  O  O  O  O |<- infection replicate 3
#F O  O  O  O  O  O  O  O  O  O  O  O |<- infection replicate 4
#G X  X  X  X  X  X  X  X  X  X  X  X |<- inoculum replicate 3  
#H X  X  X  X  X  X  X  X  X  X  X  X |<- inoculum replicate 4  
#|------------------------------------|
#edit names of actual conditions/strains used, assign names for all 12 possible conditions!
invasionrates <- data.frame(row.names = c("strain 1", "strain 2", "strain 3", "strain 4", "strain 5", "strain 6", "strain 7", "strain 8", "strain 9", "strain 10", "strain 11", "strain 12"))
#dilution factor of inoculum samples, e.g. 10 for 1:10 dilution
dil_inoc <- 10

####~~~~ Analysis parameters ~~~~####
#determine threshold for growth
growth <- 0.2
#specify first datapoint for analysis
d.l <- 5
#absorbance threshold
at600 <- 0.02
#number of datapoints to be substracted from point of maximum slope/first local maximum (choose below)
substract <- 4

####~~~~ Parameters of calibration curve ~~~~####
#calibration curve: 10^(p1*[threshold time in the same unit as used for calibration curves e.g. SEC]+p2)
#for calculation of VCC from threshold time
#note the two different calibration curves for inoculum and infection samples

p1 <- (-0.0002183)  #Slope of calibration curve, infection samples
p2 <- 7.6951     #Intercept of calibration curve, infection samples

p1.1 <- (-0.00028969)  #Slope of calibration curve, inoculum
p2.1 <- 8.283     #Intercept of calibration curve, inoculum

####~~~~ Analysis script starts ~~~~####

####~~~~ define functions ~~~~####
#fitting range is from first datapoint ("d.l", specified above) until point of maximum slope or
#point of first maximum (see below) minus # of datapoints ("substract", specified above)
#!!uncomment/comment function which works best for your data set!!
#determine position of maximum slope for data values >growth threshold
#loc.max <- function(x) {(which.max(diff(x[which(x>growth)])))+(max(which(x<growth)))}
#uncomment alternative method determines first local maximum for data values >growth threshold
loc.max <- function(x) {(which.max(diff(x[which(x>growth)])<0))+(max(which(x<growth)))}

#function for nonlinear fit
f1 <- function(well, fct) drm(test[d.l:results[well,"d.u"],well]~Time[d.l:results[well,"d.u"]], data = test, fct = fct())   
#5-parameter logistic fit
log5 <- function(x) (results[well,"c"]+(results[well,"d"]-results[well,"c"])/(1+exp(results[well,"b"]*(x-results[well,"e"])))^results[well,"f"])

####~~~~ Prepare input data ~~~~#####
#for standard analysis no changes below this point should be necessary
#Create empty (filled with zeros) data frame
test <- data.frame(matrix(0, ncol = 97, nrow = nrow(input)))
#generate column naming scheme
cnames <- character(length = 96)
for (i in 1:8){
  for (j in 1:12){
    cnames[i+8*(j-1)] <- paste0(LETTERS[i],j)
  }
}
#copy naming scheme
colnames(test) <- c("Time", cnames)
# fill data frame with values from measurements
test[,names(input)] <- input

#Create results data frame
results <- setNames(data.frame(matrix(ncol = 9, nrow = 96)),c("d.u","Tt","S", "AIC", "b", "c", "d", "e", "f"))
row.names(results) <- colnames(test[2:length(test)])

#Each well is checked wether the threshold was reached, if not NA is added
#If the threshold is reached, the datapoint when maximum slope was reached (minus substract datapoints) is stored
for (i in names(test[2:length(test)]))
{   tryCatch({
  if (!max(test[,i])>growth) {
    test[,i]<-NA
    results[i,"d.u"]<-NA
  } else {
    results[i,"d.u"]<-loc.max(test[,i])-substract
  }
}, error = function(e){cat("ERROR :",conditionMessage(e), "\n")})  
}
results[,"d.u"] <- ifelse(results[,"d.u"]<d.l, NA, results[,"d.u"])

####~~~~ fit data ~~~~####
res_list <- list()
fit_list <- list()
for (well in row.names(results[!is.na(results[,"d.u"]),]))
{   tryCatch({
  cv_fit <- f1(well, L.5) #"L.5" uses 5-parameter logistic fit
  results[well,"S"] <- as.numeric(sapply(suppressWarnings(summary(cv_fit)[13]), function(x) x[1]))
  results[well,"AIC"] <- AIC(cv_fit)
  results[well,"b"] <- as.numeric(coef(cv_fit)[1])
  results[well,"c"] <- as.numeric(coef(cv_fit)[2])
  results[well,"d"] <- as.numeric(coef(cv_fit)[3])
  results[well,"e"] <- as.numeric(coef(cv_fit)[4])
  results[well,"f"] <- as.numeric(coef(cv_fit)[5])
  res_list[[well]] <- suppressWarnings(residuals(cv_fit))
  fit_list[[well]] <- suppressWarnings(fitted(cv_fit))
  results[well,"Tt"] <- uniroot(function(x) log5(x)-(results[well,"c"]+at600), c(0,60000))$root
}, error = function(e){cat("ERROR :",conditionMessage(e), "\n")})  
}

####~~~~ prepare results ~~~~####
results$rown <- as.factor(rep(LETTERS[1:8], 12))
results$coln <- rep (1:12, each = 8)
results$strain <- as.factor(rep(row.names(invasionrates),each = 8))
results$strain <- factor(results$strain, levels = row.names(invasionrates)) #factors ordered according to plate layout
results$sample <- as.factor(rep(rep(c("inoc","infect", "infect","inoc"), each = 2), 12))
results$sample <- factor(results$sample, levels = c("inoc","infect")) #factors ordered with "inoc" first, "infect" second
results$VCC <- ifelse(results$sample == "inoc", 10^(p1.1*results$Tt+p2.1)*dil_inoc, 10^(p1*results$Tt+p2)) #calculate VCC from threshold time
results$log10_VCC <- log10(results$VCC)
results[is.na(results[,"Tt"]), "S"] <- NA #delete S for those wells with no Tt calculated
#calculate mean and standard deviation of incolum and infection samples
#calculate invasion rate + error based on mean/SD
for (i in 0:11)  {
  inoc <- c(results[i*8+1, "VCC"], results[i*8+2, "VCC"], results[i*8+7, "VCC"], results[i*8+8, "VCC"]) #define wells used for inoculum samples
  infect <- c(results[i*8+3, "VCC"], results[i*8+4, "VCC"], results[i*8+5, "VCC"], results[i*8+6, "VCC"]) #define wells used for infection samples
  i <- i+1
  invasionrates[i, 1] <- round(mean(inoc*dil_inoc, na.rm = TRUE), 0)
  invasionrates[i, 2] <- round(sd(inoc*dil_inoc, na.rm = TRUE), 0)
  invasionrates[i, 3] <- round(mean(infect, na.rm = TRUE), 0)
  invasionrates[i, 4] <- round(sd(infect, na.rm = TRUE), 0)
  invasionrates[i, 5] <- round((invasionrates[i,3]*100)/invasionrates[i,1], 6)
  invasionrates[i, 6] <- round(((1/invasionrates[i,1])*invasionrates[i,4])+((invasionrates[i,3]/(invasionrates[i,1]^2)*invasionrates[i,2]))*100, 7)
}
#name columns
colnames(invasionrates)[1:6] <- c("mean inoculum","SD inoculum","mean infection","SD infection","perc_inoculum","error")
#prepare column with correctly ordered strain designations
invasionrates$strain <- as.factor(row.names(invasionrates))
invasionrates$strain <- factor(invasionrates$strain, levels = row.names(invasionrates)) #factors ordered according to plate layout

####~~~~ store analysis parameters ~~~~####
settings <- data.frame(parameter = c("###VCC analysis script parameters", "file:", "growth threshold:", "absorbance threshold:", "first data point analyzed:", "data points subtracted from upper limit:",
                                     "###Parameters of calibration curve used to calculate VCC (inoculum samples)", "Slope:", "Intercept:",
                                     "###Parameters of calibration curve used to calculate VCC (infection samples)", "Slope:", "Intercept:", "###Results of individual wells"),
                           value = c("###", paste0(filepath,filename), growth, at600, d.l, substract, "###", p1.1, p2.1, "###", p1, p2, "###")) #create data frame for export of parameters

####~~~~ plotting ~~~~####

####plot fit results###
pdf(paste0(filepath,"Fitting", appendix, ".pdf"), paper = "a4r", width = 10.7, height = 7.3)  #Device with dimensions of A4 paper (landscape)
par(omi = rep(.5, 4))                      ## 1/2 inch outer margins
for (well in row.names(results[!is.na(results[,"Tt"]),]))
{ 
  layout(matrix(c(1,1,2,3), 2, 2, byrow = TRUE), heights = c(3,2)) #put three graphs together
  par(mar = c(4,4,2.5,1.5), oma = c(1.5,1,1,1))     #modify graph margins
  plot(test$Time[d.l:results[well,"d.u"]], test[,well][d.l:results[well,"d.u"]], xlab = "time [s]", ylab = "absorbance at 600nm", main = paste("5-parameter logistic fit","\nwell: ", well)) #plot raw data as dots
  curve(log5,from = 0,to = 60000, col = "blue", add = TRUE) #plot log5 function using the estimated parameters
  abline(results[well, "c"] + at600, 0, col = "green") #extract lower asymptote, add the absorbance threshold (at600)) and plot both
  abline(results[well, "c"], 0, col = "gray", lty = 3)
  abline(v = results[well,"Tt"], col = "red", lty = 3)     #plot line at the position of intersection
  text(results[well,"Tt"]-500,(results[well, "c"] + at600), labels = paste(round(results[well, "Tt"], 0), "s"), pos = 3, offset = 0.5)     #label point of intersection with its "x" value [time [s]]
  legend("topleft", legend = c(paste("S =", round(results[well, "S"],5)),     #legend with fit parameters
                               paste("AIC =", round(results[well, "AIC"],2))), bty = "n")
  #---plot statistics
  plot(res_list[[well]] ~ fit_list[[well]], main = "Residuals vs Fitted", xaxs = "i", xlab = "fitted", ylab = "residuals")
  abline(h = 0)
  qqnorm(res_list[[well]], xaxs = "i")
  qqline(res_list[[well]])
}
dev.off()
#settings for VCC plots
layout_VCC <- list(scale_y_log10(breaks = trans_breaks("log10", function(x) 10^x),
                                 labels = trans_format("log10", math_format(10^.x))),
                   annotation_logticks(sides = "l"),
                   theme_light(),
                   theme(text = element_text(size = 11),
                         axis.text.x = element_text(angle = 90, vjust = 0.5, hjust = 1),
                         panel.grid.major.y = element_line(size=0.5),
                         panel.grid.minor.y = element_blank(),
                         panel.grid.major.x = element_blank(),
                         plot.title = element_text(hjust = 0.5)),
                   geom_vline(xintercept = seq(1.5, nrow(invasionrates)-0.5, by = 1), linetype = "dashed", color="lightgray", size = 0.5))
#plot VCC
VCC_plot <- ggplot(results, aes(x = strain, y = VCC, fill = sample)) +
            ggtitle("VCC results") +
            scale_fill_manual(NULL, values = c("#999999", "#E69F00"), labels=c("Inoculum", "1h p.i.")) +
            labs(x = "Infecting strain", y = "VCC") +
            geom_boxplot(outlier.shape = NA) +
            geom_point(shape = 21, colour = "black", size = 2, stroke = 1, position = position_jitterdodge()) +
            layout_VCC
#remove X axis for stacking plots
VCC_plot <- VCC_plot + theme(axis.text.x  = element_blank(),
                             axis.title.x = element_blank(),
                             axis.ticks.x = element_blank())
#plot invasion rates
VCC_plot2 <- ggplot(invasionrates, aes(x = strain, y = perc_inoculum)) + 
             geom_errorbar(aes(ymin=perc_inoculum-error, ymax=perc_inoculum+error), width = 0.2, size = 0.5, position = position_dodge(width = 0.9)) +
             geom_point(shape = 21, colour = "black", fill = "red", size = 3, stroke = 1) +
             labs(x = "Infecting strain", y = "Invasion [% of inoculum]") +
             layout_VCC
#settings for heatmap plots
layout_96 <- list(theme_light(),
             theme(text = element_text(size = 12), aspect.ratio = 2/3, plot.title = element_text(hjust = 0.5)),
             scale_x_discrete(position = "top"),
             labs(x = NULL, y = NULL))
#plot heat map of VCC and residual standard error of nonlinear fit (S)
heat1 <- ggplot(results, aes(y = factor(rown, rev(levels(rown))),x = factor(coln))) +
         scale_fill_viridis(name = "log10\nVCC", option ="C", na.value = "grey70") +
         geom_point(aes(fill = log10_VCC), colour = "grey30", shape = 21, size = 11, stroke = 1)  +
         ggtitle("VCC determined from threshold times") +
         layout_96
#plot second heat map, adjust "limits" to the tolerable quality of curve fit
heat2 <- ggplot(results, aes(y = factor(rown, rev(levels(rown))),x = factor(coln))) + 
         scale_fill_viridis(name = "S", limits = c(0, 0.01), oob = squish, option ="D", na.value = "grey70") + 
         geom_point(aes(fill = S), colour = "grey30", shape = 21, size = 11, stroke = 1)  +
         ggtitle("Residual standard error of nonlinear fit (S)") +
         layout_96

#~ arrange and export plots ~# 
plot_list = list()
plot_list[[1]] <- ggarrange(plots = list(VCC_plot, VCC_plot2), nrow = 2, ncol = 1)
plot_list[[2]] <- ggarrange(plots = list(heat1, heat2), nrow = 2, ncol = 1)
#function for multipage export
Save_pdf = function(list, filename) {
  pdf(filename, paper = "a4", width = 7.0, height = 8.5)
  for (p in list) {
    print(p)
  }
  dev.off()
  invisible(NULL)
}
#write pdf
Save_pdf(file=paste0(filepath,"Results", appendix, ".pdf"), plot_list)

####~~~~ data export ~~~~####
write.table(settings, file=paste0 (filepath,"Analysis", appendix, ".txt"), quote = FALSE, sep = "\t", eol = "\n", na = "", row.names = FALSE, col.names = FALSE)
suppressWarnings(write.table(results[,c("strain", "sample", "Tt", "S", "AIC", "VCC")], file=paste0 (filepath,"Analysis", appendix, ".txt"), append = TRUE, quote = FALSE, sep = "\t", eol = "\n", na = "", col.names = NA))
write.table(invasionrates[,c(7,1:6)], file=paste0 (filepath,"Invasionrates", appendix, ".txt"), quote = FALSE, sep = "\t", eol = "\n", na = "", row.names = FALSE, col.names = TRUE)
####~~~~ END ~~~~####
print(Sys.time()-strt)
